# Supplementary material for: Metagenomic Analysis Reveals Three Novel and Prevalent Mosquito Viruses from a Single Pool of Aedes vexans nipponii Collected in the Republic of Korea
Source: Viruses. 2019 Mar 5;11(3):222. doi: 10.3390/v11030222 (PMC6466275; doi:10.3390/v11030222)
Supplement: Supplementary file 1 [file viruses-11-00222-s001.zip]

Archive with 3 entries (2 files):
- Supplemental/
- Supplemental/Supplemental_TableS1.xlsx
- Supplemental/viruses-430597-Figures S1-S3.pdf
