# Supplementary material for: Metagenomic Analysis Reveals Three Novel and Prevalent Mosquito Viruses from a Single Pool of Aedes vexans nipponii Collected in the Republic of Korea
Source: Viruses. 2019 Mar 5;11(3):222. doi: 10.3390/v11030222 (PMC6466275; doi:10.3390/v11030222)
Supplement: Supplementary file 1 [file viruses-11-00222-s001.zip › Supplemental/Supplemental_TableS1.xlsx]

## Sheet: Analyzed mosquitoes
Pool #	Mosquito Species	Pool Size	Collection Location	Collection Zone	Trap Type	Collection Date	Testing Method	YPLV3 Reads	YBV1 Reads	YSLV1 Reads	YBV1 Ct.	YSLV1 Ct.
16-0001	Aedes vexans nipponii	1	USAG Yongsan	Seoul	New Jersey LT	2016-05-02	NGS/PCR	<100	<100	<100	Undetermined	Undetermined
16-0002	Culex pipiens	12	USAG Yongsan	Seoul	New Jersey LT	2016-05-02	NGS	<100	<100	<100	NT	NT
16-0003	Culex vagans	16	USAG Yongsan	Seoul	New Jersey LT	2016-05-02	NGS	<100	<100	<100	NT	NT
16-0004	Aedes vexans nipponii	1	USAG Yongsan	Seoul	New Jersey LT	2016-05-04	NGS/PCR	<100	<100	<100	Undetermined	Undetermined
16-0005	Culex pipiens	1	USAG Yongsan	Seoul	New Jersey LT	2016-05-04	NGS	<100	<100	<100	NT	NT
16-0006	Culex vagans	2	USAG Yongsan	Seoul	New Jersey LT	2016-05-04	NGS	<100	<100	<100	NT	NT
16-0007	Aedes vexans nipponii	9	USAG Yongsan	Seoul	New Jersey LT	2016-05-09	NGS/PCR	<100	60273	<100	30.0363	33.5395
16-0008	Culex pipiens	12	USAG Yongsan	Seoul	New Jersey LT	2016-05-09	NGS	<100	<100	<100	NT	NT
16-0009	Culex vagans	21	USAG Yongsan	Seoul	New Jersey LT	2016-05-09	NGS	<100	<100	<100	NT	NT
16-0010	Ochlerotatus koreicus	3	USAG Yongsan	Seoul	New Jersey LT	2016-05-09	NGS	<100	<100	<100	NT	NT
16-0011	Aedes vexans nipponii	34	Camp Humphreys	Pyeongtaek	New Jersey LT	2016-05-09	NGS/PCR	<100	<100	<100	Undetermined	Undetermined
16-0012	Aedes vexans nipponii	9	USAG Yongsan	Seoul	New Jersey LT	2016-05-11	NGS/PCR	<100	<100	91996	Undetermined	25.1321
16-0013	Culex pipiens	6	USAG Yongsan	Seoul	New Jersey LT	2016-05-11	NGS	<100	<100	<100	NT	NT
16-0014	Culex vagans	13	USAG Yongsan	Seoul	New Jersey LT	2016-05-11	NGS	<100	<100	<100	NT	NT
16-0015	Aedes vexans nipponii	16	Camp Humphreys	Pyeongtaek	New Jersey LT	2016-05-12	NGS/PCR	<100	16786	80187	33.3897	21.4177
16-0016	Aedes vexans nipponii	5	USAG Yongsan	Seoul	New Jersey LT	2016-05-12	NGS/PCR	<100	<100	<100	Undetermined	Undetermined
16-0017	Culex pipiens	4	USAG Yongsan	Seoul	New Jersey LT	2016-05-12	NGS	<100	<100	<100	NT	NT
16-0018	Culex vagans	2	USAG Yongsan	Seoul	New Jersey LT	2016-05-12	NGS	<100	<100	<100	NT	NT
16-0019	Aedes vexans nipponii	17	USAG Yongsan	Seoul	New Jersey LT	2016-05-16	NGS/PCR	<100	13407	61192	32.82	18.0083
16-0020	Culex pipiens	5	USAG Yongsan	Seoul	New Jersey LT	2016-05-16	NGS	<100	<100	<100	NT	NT
16-0021	Culex vagans	8	USAG Yongsan	Seoul	New Jersey LT	2016-05-16	NGS	<100	<100	<100	NT	NT
16-0022	Aedes vexans nipponii	11	Camp Humphreys	Pyeongtaek	New Jersey LT	2016-05-16	NGS/PCR	<100	<100	<100	Undetermined	Undetermined
16-0023	Aedes vexans nipponii	10	Camp Humphreys	Pyeongtaek	New Jersey LT	2016-05-18	NGS/PCR	<100	<100	47512	Undetermined	18.9113
16-0024	Aedes vexans nipponii	10	USAG Yongsan	Seoul	New Jersey LT	2016-05-18	NGS/PCR	<100	<100	36490	Undetermined	20.6773
16-0025	Culex pipiens	4	USAG Yongsan	Seoul	New Jersey LT	2016-05-18	NGS	<100	<100	<100	NT	NT
16-0026	Ochlerotatus koreicus	2	USAG Yongsan	Seoul	New Jersey LT	2016-05-18	NGS	<100	<100	<100	NT	NT
16-0027	Aedes vexans nipponii	21	Camp Humphreys	Pyeongtaek	New Jersey LT	2016-05-19	NGS/PCR	<100	49172	40243	29.322	21.0721
16-0028	Aedes vexans nipponii	20	USAG Yongsan	Seoul	New Jersey LT	2016-05-19	NGS/PCR	<100	44106	32548	30.9285	19.181
16-0029	Aedes vexans nipponii	17	USAG Yongsan	Seoul	New Jersey LT	2016-05-19	NGS/PCR	<100	21506	32521	29.2837	16.6581
16-0030	Culex pipiens	28	USAG Yongsan	Seoul	New Jersey LT	2016-05-19	NGS	<100	<100	<100	NT	NT
16-0031	Ochlerotatus koreicus	5	USAG Yongsan	Seoul	New Jersey LT	2016-05-19	NGS	<100	<100	<100	NT	NT
16-0032	Ochlerotatus dorsalis	1	USAG Yongsan	Seoul	New Jersey LT	2016-05-19	NGS	<100	<100	<100	NT	NT
16-0033	Aedes vexans nipponii	20	Camp Humphreys	Pyeongtaek	New Jersey LT	2016-05-23	NGS/PCR	<100	<100	<100	Undetermined	25.7802
16-0034	Aedes vexans nipponii	18	Camp Humphreys	Pyeongtaek	New Jersey LT	2016-05-23	NGS/PCR	<100	42428	25076	31.1378	20.3592
16-0035	Aedes vexans nipponii	30	USAG Yongsan	Seoul	New Jersey LT	2016-05-23	NGS/PCR	<100	<100	46717	Undetermined	19.1326
16-0036	Aedes vexans nipponii	30	USAG Yongsan	Seoul	New Jersey LT	2016-05-23	NGS/PCR	<100	1832	38848	32.7695	20.8481
16-0037	Aedes vexans nipponii	30	USAG Yongsan	Seoul	New Jersey LT	2016-05-23	NGS/PCR	<100	<100	<100	Undetermined	34.3943
16-0038	Aedes vexans nipponii	20	USAG Yongsan	Seoul	New Jersey LT	2016-05-23	NGS/PCR	<100	<100	38318	Undetermined	21.0639
16-0039	Culex pipiens	22	USAG Yongsan	Seoul	New Jersey LT	2016-05-23	NGS	<100	<100	<100	NT	NT
16-0040	Ochlerotatus koreicus	4	USAG Yongsan	Seoul	New Jersey LT	2016-05-23	NGS	<100	<100	<100	NT	NT
16-0041	Aedes vexans nipponii	18	Camp Humphreys	Pyeongtaek	New Jersey LT	2016-05-24	NGS/PCR	<100	<100	<100	Undetermined	Undetermined
16-0042	Culex vagans	2	Camp Stanley	Seoul	New Jersey LT	2016-05-09	NGS	<100	<100	<100	NT	NT
16-0043	Culex pipiens	3	Camp Red Cloud	Seoul	New Jersey LT	2016-05-23	NGS	<100	<100	<100	NT	NT
16-0044	Aedes vexans nipponii	21	USAG Yongsan	Seoul	New Jersey LT	2016-05-24	NGS/PCR	<100	28087	<100	31.0571	34.0223
16-0045	Culex pipiens	7	USAG Yongsan	Seoul	New Jersey LT	2016-05-24	NGS	<100	<100	<100	NT	NT
16-0046	Ochlerotatus koreicus	1	USAG Yongsan	Seoul	New Jersey LT	2016-05-24	NGS	<100	<100	<100	NT	NT
16-0047	Aedes vexans nipponii	20	Camp Humphreys	Pyeongtaek	New Jersey LT	2016-05-25	NGS/PCR	<100	13652	81468	33.29	19.9969
16-0048	Aedes vexans nipponii	20	Camp Humphreys	Pyeongtaek	New Jersey LT	2016-05-26	NGS/PCR	<100	<100	79311	Undetermined	19.9507
16-0049	Aedes vexans nipponii	17	Camp Humphreys	Pyeongtaek	New Jersey LT	2016-05-26	NGS/PCR	<100	<100	33329	Undetermined	20.8059
16-0050	Aedes vexans nipponii	10	Camp Humphreys	Pyeongtaek	New Jersey LT	2016-05-31	NGS/PCR	<100	<100	72674	Undetermined	19.8311
16-0051	Aedes vexans nipponii	20	USAG Yongsan	Seoul	New Jersey LT	2016-05-26	NGS/PCR	<100	<100	<100	Undetermined	36.3022
16-0052	Aedes vexans nipponii	16	USAG Yongsan	Seoul	New Jersey LT	2016-05-26	NGS/PCR	177229	18259	9633	35.34	21.2335
16-0053	Culex pipiens	8	USAG Yongsan	Seoul	New Jersey LT	2016-05-26	NGS	<100	<100	<100	NT	NT
16-0054	Culex vagans	7	USAG Yongsan	Seoul	New Jersey LT	2016-05-26	NGS	<100	<100	<100	NT	NT
16-0055	Ochlerotatus koreicus	2	USAG Yongsan	Seoul	New Jersey LT	2016-05-26	NGS	<100	<100	<100	NT	NT
16-0056	Aedes vexans nipponii	20	Camp Humphreys	Pyeongtaek	New Jersey LT	2016-06-01	NGS/PCR	<100	<100	1886	Undetermined	19.5062
16-0057	Aedes vexans nipponii	16	Camp Humphreys	Pyeongtaek	New Jersey LT	2016-06-01	NGS/PCR	<100	37895	<100	28.6442	23.6738
16-0058	Culex inatomii	1	Camp Humphreys	Pyeongtaek	New Jersey LT	2016-06-01	NGS	<100	<100	<100	NT	NT
16-0059	Aedes vexans nipponii	30	USAG Yongsan	Seoul	New Jersey LT	2016-05-30	NGS/PCR	130542	<100	<100	Undetermined	34.8372
16-0060	Aedes vexans nipponii	30	USAG Yongsan	Seoul	New Jersey LT	2016-05-30	NGS/PCR	<100	<100	42933	Undetermined	19.5654
16-0061	Aedes vexans nipponii	35	USAG Yongsan	Seoul	New Jersey LT	2016-05-30	NGS/PCR	<100	<100	<100	Undetermined	23.4447
16-0062	Culex pipiens	29	USAG Yongsan	Seoul	New Jersey LT	2016-05-30	NGS	<100	<100	<100	NT	NT
16-0063	Culex vagans	9	USAG Yongsan	Seoul	New Jersey LT	2016-05-30	NGS	<100	<100	<100	NT	NT
16-0064	Culex inatomii	1	USAG Yongsan	Seoul	New Jersey LT	2016-05-30	NGS	<100	<100	<100	NT	NT
16-0065	Ochlerotatus koreicus	6	USAG Yongsan	Seoul	New Jersey LT	2016-05-30	NGS	<100	<100	<100	NT	NT
16-0066	Aedes vexans nipponii	30	USAG Yongsan	Seoul	New Jersey LT	2016-06-01	NGS/PCR	<100	19962	<100	32.0169	Undetermined
16-0067	Aedes vexans nipponii	30	USAG Yongsan	Seoul	New Jersey LT	2016-06-01	NGS/PCR	<100	<100	<100	Undetermined	Undetermined
16-0068	Aedes vexans nipponii	14	USAG Yongsan	Seoul	New Jersey LT	2016-06-01	NGS/PCR	<100	<100	38640	Undetermined	20.4129
16-0069	Culex pipiens	18	USAG Yongsan	Seoul	New Jersey LT	2016-06-01	NGS	<100	<100	<100	NT	NT
16-0070	Culex vagans	11	USAG Yongsan	Seoul	New Jersey LT	2016-06-01	NGS	<100	<100	<100	NT	NT
16-0071	Ochlerotatus koreicus	8	USAG Yongsan	Seoul	New Jersey LT	2016-06-01	NGS	<100	<100	<100	NT	NT
16-0072	Aedes vexans nipponii	1	Camp Stanley	Seoul	New Jersey LT	2016-05-27	NGS/PCR	<100	46034	<100	29.8017	Undetermined
16-0073	Aedes vexans nipponii	1	Camp Stanley	Seoul	New Jersey LT	2016-06-03	NGS/PCR	<100	<100	<100	Undetermined	Undetermined
16-0074	Aedes vexans nipponii	17	Camp Humphreys	Pyeongtaek	New Jersey LT	2016-06-07	NGS/PCR	<100	3238	<100	31.3851	37.0228
16-0075	Aedes vexans nipponii	29	USAG Yongsan	Seoul	New Jersey LT	2016-06-07	NGS/PCR	<100	43568	9271	35.9706	21.1877
16-0076	Culex pipiens	11	USAG Yongsan	Seoul	New Jersey LT	2016-06-07	NGS	<100	<100	<100	NT	NT
16-0077	Culex vagans	1	USAG Yongsan	Seoul	New Jersey LT	2016-06-07	NGS	<100	<100	<100	NT	NT
16-0078	Culex inatomii	2	USAG Yongsan	Seoul	New Jersey LT	2016-06-07	NGS	<100	<100	<100	NT	NT
16-0079	Aedes vexans nipponii	1	Camp Carroll	Daegu	New Jersey LT	2016-05-23	NGS/PCR	<100	<100	<100	Undetermined	34.9809
16-0080	Culex pipiens	2	Camp George	Daegu	New Jersey LT	2016-06-03	NGS	<100	<100	<100	NT	NT
16-0081	Aedes vexans nipponii	9	Camp Humphreys	Pyeongtaek	New Jersey LT	2016-06-08	NGS/PCR	<100	<100	<100	Undetermined	31.4116
16-0082	Aedes vexans nipponii	1	Camp Humphreys	Pyeongtaek	New Jersey LT	2016-06-09	NGS/PCR	<100	<100	<100	Undetermined	Undetermined
16-0083	Aedes vexans nipponii	2	Camp Humphreys	Pyeongtaek	New Jersey LT	2016-06-13	NGS/PCR	<100	<100	<100	Undetermined	Undetermined
16-0084	Aedes vexans nipponii	1	Camp Red Cloud	Seoul	New Jersey LT	2016-06-08	NGS/PCR	<100	<100	<100	Undetermined	Undetermined
16-0085	Aedes vexans nipponii	1	Camp Carroll	Daegu	New Jersey LT	2016-06-05	NGS/PCR	<100	<100	<100	Undetermined	Undetermined
16-0086	Culex pipiens	1	Daegu Air Base	Daegu	New Jersey LT	2016-05-19	NGS	<100	<100	<100	NT	NT
16-0087	Culex pipiens	2	Daegu Air Base	Daegu	New Jersey LT	2016-06-01	NGS	<100	<100	<100	NT	NT
16-0088	Culex pipiens	1	Daegu Air Base	Daegu	New Jersey LT	2016-06-07	NGS	<100	<100	<100	NT	NT
16-0089	Aedes vexans nipponii	1	Daegu Air Base	Daegu	New Jersey LT	2016-06-09	NGS/PCR	<100	<100	<100	Undetermined	Undetermined
16-0090	Culex pipiens	1	Daegu Air Base	Daegu	New Jersey LT	2016-06-09	NGS	<100	<100	<100	NT	NT
16-0091	Culex pipiens	28	Gwangju Air Base	Gwangju	New Jersey LT	2016-05-03	NGS	<100	<100	<100	NT	NT
16-0092	Aedes vexans nipponii	2	Gwangju Air Base	Gwangju	New Jersey LT	2016-05-09	NGS/PCR	<100	<100	<100	Undetermined	33.7308
16-0093	Culex pipiens	19	Gwangju Air Base	Gwangju	New Jersey LT	2016-05-09	NGS	<100	<100	<100	NT	NT
16-0094	Aedes vexans nipponii	1	Gwangju Air Base	Gwangju	New Jersey LT	2016-05-10	NGS	<100	<100	<100	NT	NT
16-0095	Culex pipiens	13	Gwangju Air Base	Gwangju	New Jersey LT	2016-05-10	NGS	<100	<100	<100	NT	NT
16-0096	Aedes vexans nipponii	6	Gwangju Air Base	Gwangju	New Jersey LT	2016-05-13	NGS	<100	<100	<100	NT	NT
16-0097	Culex pipiens	17	Gwangju Air Base	Gwangju	New Jersey LT	2016-05-13	NGS	<100	<100	<100	NT	NT
16-0098	Aedes vexans nipponii	7	Gwangju Air Base	Gwangju	New Jersey LT	2016-05-16	NGS	<100	<100	<100	NT	NT
16-0099	Culex pipiens	9	Gwangju Air Base	Gwangju	New Jersey LT	2016-05-16	NGS	<100	<100	<100	NT	NT
16-0100	Aedes vexans nipponii	4	Gwangju Air Base	Gwangju	New Jersey LT	2016-05-20	NGS	<100	<100	<100	NT	NT
16-0101	Culex pipiens	11	Gwangju Air Base	Gwangju	New Jersey LT	2016-05-20	NGS	<100	<100	<100	NT	NT
16-0103	Aedes vexans nipponii	25	Osan Air Base	Pyeongtaek	CDC LT w/dry ice	2016-05-09	NGS/PCR	<100	<100	39253	Undetermined	22.67
16-0104	Culex pipiens	4	Osan Air Base	Pyeongtaek	CDC LT w/dry ice	2016-05-09	NGS	<100	<100	<100	NT	NT
16-0105	Aedes vexans nipponii	25	Osan Air Base	Pyeongtaek	CDC LT w/dry ice	2016-05-11	NGS	<100	<100	<100	NT	NT
16-0106	Culex pipiens	5	Osan Air Base	Pyeongtaek	CDC LT w/dry ice	2016-05-11	NGS	<100	<100	<100	NT	NT
16-0107	Aedes vexans nipponii	3	Osan Air Base	Pyeongtaek	CDC LT w/dry ice	2016-05-12	NGS	<100	<100	<100	NT	NT
16-0109	Aedes vexans nipponii	3	Osan Air Base	Pyeongtaek	CDC LT w/dry ice	2016-05-16	NGS	<100	<100	<100	NT	NT
16-0110	Culex pipiens	10	Osan Air Base	Pyeongtaek	CDC LT w/dry ice	2016-05-16	NGS	<100	<100	<100	NT	NT
16-0111	Aedes vexans nipponii	12	Osan Air Base	Pyeongtaek	CDC LT w/dry ice	2016-05-18	NGS/PCR	<100	2999	<100	33.7354	Undetermined
16-0112	Culex pipiens	28	Osan Air Base	Pyeongtaek	CDC LT w/dry ice	2016-05-18	NGS	<100	<100	<100	NT	NT
16-0113	Culiseta nipponica	6	Osan Air Base	Pyeongtaek	CDC LT w/dry ice	2016-05-18	NGS	<100	<100	<100	NT	NT
16-0114	Mansonia uniformis	1	Osan Air Base	Pyeongtaek	CDC LT w/dry ice	2016-05-18	NGS	<100	<100	<100	NT	NT
16-0115	Aedes vexans nipponii	7	Osan Air Base	Pyeongtaek	CDC LT w/dry ice	2016-05-19	NGS	<100	<100	<100	NT	NT
16-0116	Culex pipiens	20	Osan Air Base	Pyeongtaek	CDC LT w/dry ice	2016-05-19	NGS	<100	<100	<100	NT	NT
16-0117	Culex pipiens	16	Osan Air Base	Pyeongtaek	CDC LT w/dry ice	2016-05-19	NGS	<100	<100	<100	NT	NT
16-0118	Aedes vexans nipponii	2	Camp Humphreys	Pyeongtaek	New Jersey LT	2016-06-14	NGS	<100	<100	<100	NT	NT
16-0119	Culex inatomii	1	Camp Humphreys	Pyeongtaek	New Jersey LT	2016-06-14	NGS	<100	<100	<100	NT	NT
16-0120	Aedes vexans nipponii	30	USAG Yongsan	Seoul	New Jersey LT	2016-06-08	NGS/PCR	<100	1792	<100	34.5267	Undetermined
16-0121	Aedes vexans nipponii	30	USAG Yongsan	Seoul	New Jersey LT	2016-06-08	NGS	<100	<100	<100	NT	NT
16-0122	Aedes vexans nipponii	23	USAG Yongsan	Seoul	New Jersey LT	2016-06-08	NGS	<100	<100	<100	NT	NT
16-0123	Culex pipiens	24	USAG Yongsan	Seoul	New Jersey LT	2016-06-08	NGS/PCR	1056	21396	149	32.8678	34.025
16-0124	Ochlerotatus koreicus	6	USAG Yongsan	Seoul	New Jersey LT	2016-06-08	NGS/PCR	<100	<100	20646	Undetermined	23.67
16-0125	Ochlerotatus dorsalis	1	USAG Yongsan	Seoul	New Jersey LT	2016-06-08	NGS	<100	<100	<100	NT	NT
16-0126	Aedes vexans nipponii	30	USAG Yongsan	Seoul	New Jersey LT	2016-06-09	NGS	<100	<100	<100	NT	NT
16-0127	Aedes vexans nipponii	30	USAG Yongsan	Seoul	New Jersey LT	2016-06-09	NGS	<100	<100	<100	NT	NT
16-0128	Aedes vexans nipponii	12	USAG Yongsan	Seoul	New Jersey LT	2016-06-09	NGS	<100	<100	<100	NT	NT
16-0129	Culex pipiens	15	USAG Yongsan	Seoul	New Jersey LT	2016-06-09	NGS	<100	<100	<100	NT	NT
16-0130	Culex vagans	7	USAG Yongsan	Seoul	New Jersey LT	2016-06-09	NGS/PCR	<100	41470	<100	28.4136	Undetermined
16-0131	Ochlerotatus koreicus	4	USAG Yongsan	Seoul	New Jersey LT	2016-06-09	NGS	<100	<100	<100	NT	NT
16-0132	Aedes vexans nipponii	30	USAG Yongsan	Seoul	New Jersey LT	2016-06-13	NGS	<100	<100	<100	NT	NT
16-0133	Culex pipiens	11	USAG Yongsan	Seoul	New Jersey LT	2016-06-13	NGS	<100	<100	<100	NT	NT
16-0134	Ochlerotatus koreicus	4	USAG Yongsan	Seoul	New Jersey LT	2016-06-13	NGS	<100	<100	<100	NT	NT
16-0135	Aedes vexans nipponii	20	USAG Yongsan	Seoul	New Jersey LT	2016-06-14	NGS	<100	<100	<100	NT	NT
16-0136	Aedes vexans nipponii	15	USAG Yongsan	Seoul	New Jersey LT	2016-06-14	NGS	<100	<100	<100	NT	NT
16-0137	Culex pipiens	19	USAG Yongsan	Seoul	New Jersey LT	2016-06-14	NGS/PCR	<100	<100	40211	Undetermined	20.75
16-0138	Ochlerotatus koreicus	2	USAG Yongsan	Seoul	New Jersey LT	2016-06-14	NGS/PCR	<100	14867	<100	31.5584	Undetermined
16-0139	Aedes vexans nipponii	20	USAG Yongsan	Seoul	New Jersey LT	2016-06-16	NGS	<100	<100	<100	NT	NT
16-0140	Culex pipiens	14	USAG Yongsan	Seoul	New Jersey LT	2016-06-16	NGS	<100	<100	<100	NT	NT
16-0141	Aedes vexans nipponii	19	USAG Yongsan	Seoul	New Jersey LT	2016-06-20	NGS/PCR	<100	2060	15220	22.6466	33.1764
16-0142	Culex pipiens	19	USAG Yongsan	Seoul	New Jersey LT	2016-06-20	NGS	<100	<100	<100	NT	NT
16-0143	Culex inatomii	3	USAG Yongsan	Seoul	New Jersey LT	2016-06-20	NGS/PCR	<100	<100	22066	Undetermined	24.3644
16-0144	Ochlerotatus koreicus	4	USAG Yongsan	Seoul	New Jersey LT	2016-06-20	NGS	<100	<100	<100	NT	NT
16-0145	Aedes vexans nipponii	1	Camp Carroll	Daegu	New Jersey LT	2016-06-13	PCR	NT	NT	NT	37.465	36.6673
16-0146	Aedes vexans nipponii	2	Camp Henry	Daegu	New Jersey LT	2016-06-16	PCR	NT	NT	NT	Undetermined	34.7722
16-0147	Culex pipiens	2	Camp Henry	Daegu	New Jersey LT	2016-06-16	NGS	<100	<100	<100	NT	NT
16-0148	Aedes vexans nipponii	1	Daegu Air Base	Daegu	New Jersey LT	2016-06-16	PCR	NT	NT	NT	Undetermined	Undetermined
16-0149	Aedes vexans nipponii	8	Gwangju Air Base	Gwangju	New Jersey LT	2016-05-25	PCR	NT	NT	NT	Undetermined	Undetermined
16-0150	Culex pipiens	24	Gwangju Air Base	Gwangju	New Jersey LT	2016-05-25	NGS	<100	<100	<100	NT	NT
16-0151	Aedes vexans nipponii	19	Gwangju Air Base	Gwangju	New Jersey LT	2016-05-31	PCR	NT	NT	NT	32.4403	35.0251
16-0152	Culex pipiens	23	Gwangju Air Base	Gwangju	New Jersey LT	2016-05-31	NGS	<100	<100	<100	NT	NT
16-0153	Culex orientalis	1	Gwangju Air Base	Gwangju	New Jersey LT	2016-05-31	NGS	<100	<100	<100	NT	NT
16-0154	Mansonia uniformis	4	Gwangju Air Base	Gwangju	New Jersey LT	2016-05-31	NGS	<100	<100	<100	NT	NT
16-0155	Aedes vexans nipponii	11	Gwangju Air Base	Gwangju	New Jersey LT	2016-06-03	PCR	NT	NT	NT	33.1136	Undetermined
16-0156	Culex pipiens	21	Gwangju Air Base	Gwangju	New Jersey LT	2016-06-03	NGS	<100	<100	<100	NT	NT
16-0157	Aedes vexans nipponii	1	Gwangju Air Base	Gwangju	New Jersey LT	2016-06-06	PCR	NT	NT	NT	Undetermined	Undetermined
16-0158	Culex pipiens	11	Gwangju Air Base	Gwangju	New Jersey LT	2016-06-06	NGS	<100	<100	<100	NT	NT
16-0159	Mansonia uniformis	1	Gwangju Air Base	Gwangju	New Jersey LT	2016-06-06	NGS	<100	<100	<100	NT	NT
16-0160	Aedes vexans nipponii	4	Camp Humphreys	Pyeongtaek	New Jersey LT	2016-06-20	PCR	NT	NT	NT	Undetermined	Undetermined
16-0161	Aedes vexans nipponii	11	Osan Air Base	Pyeongtaek	CDC LT w/dry ice	2016-05-24	PCR	NT	NT	NT	32.6408	33.8107
16-0162	Culex pipiens	17	Osan Air Base	Pyeongtaek	CDC LT w/dry ice	2016-05-24	NGS	<100	<100	<100	NT	NT
16-0163	Culiseta nipponica	1	Osan Air Base	Pyeongtaek	CDC LT w/dry ice	2016-05-24	NGS	<100	<100	<100	NT	NT
16-0164	Aedes vexans nipponii	12	Osan Air Base	Pyeongtaek	CDC LT w/dry ice	2016-05-25	PCR	NT	NT	NT	31.1767	33.1448
16-0167	Aedes vexans nipponii	31	Osan Air Base	Pyeongtaek	CDC LT w/dry ice	2016-05-31	PCR	NT	NT	NT	32.458	33.5049
16-0168	Culex pipiens	20	Osan Air Base	Pyeongtaek	CDC LT w/dry ice	2016-05-31	NGS	<100	<100	<100	NT	NT
16-0169	Culex pipiens	19	Osan Air Base	Pyeongtaek	CDC LT w/dry ice	2016-05-31	NGS	<100	<100	<100	NT	NT
16-0170	Armigeres subalbatus	1	Osan Air Base	Pyeongtaek	CDC LT w/dry ice	2016-05-31	NGS	<100	<100	<100	NT	NT
16-0171	Ochlerotatus koreicus	1	Osan Air Base	Pyeongtaek	CDC LT w/dry ice	2016-05-31	NGS	<100	<100	<100	NT	NT
16-0172	Aedes vexans nipponii	11	Osan Air Base	Pyeongtaek	CDC LT w/dry ice	2016-06-01	PCR	NT	NT	NT	31.5156	33.2043
16-0173	Culex pipiens	30	Osan Air Base	Pyeongtaek	CDC LT w/dry ice	2016-06-01	NGS	<100	<100	<100	NT	NT
16-0174	Culex pipiens	20	Osan Air Base	Pyeongtaek	CDC LT w/dry ice	2016-06-01	NGS	<100	<100	<100	NT	NT
16-0175	Culex pipiens	19	Osan Air Base	Pyeongtaek	CDC LT w/dry ice	2016-06-01	NGS	<100	<100	<100	NT	NT
16-0177	Ochlerotatus koreicus	1	Osan Air Base	Pyeongtaek	CDC LT w/dry ice	2016-06-01	NGS	<100	<100	<100	NT	NT
16-0178	Aedes vexans nipponii	1	Osan Air Base	Pyeongtaek	CDC LT w/dry ice	2016-06-07	PCR	NT	NT	NT	Undetermined	Undetermined
16-0179	Culex pipiens	30	Osan Air Base	Pyeongtaek	CDC LT w/dry ice	2016-06-07	NGS	<100	<100	<100	NT	NT
16-0180	Culex pipiens	30	Osan Air Base	Pyeongtaek	CDC LT w/dry ice	2016-06-07	NGS	<100	<100	<100	NT	NT
16-0181	Culex pipiens	30	Osan Air Base	Pyeongtaek	CDC LT w/dry ice	2016-06-07	NGS	<100	<100	<100	NT	NT
16-0182	Culex pipiens	17	Osan Air Base	Pyeongtaek	CDC LT w/dry ice	2016-06-07	NGS	<100	<100	<100	NT	NT
16-0183	Culiseta nipponica	1	Osan Air Base	Pyeongtaek	CDC LT w/dry ice	2016-06-07	NGS	<100	<100	<100	NT	NT
16-0184	Mansonia uniformis	1	Osan Air Base	Pyeongtaek	CDC LT w/dry ice	2016-06-07	NGS	<100	<100	<100	NT	NT
16-0185	Aedes vexans nipponii	8	Osan Air Base	Pyeongtaek	CDC LT w/dry ice	2016-06-08	PCR	NT	NT	NT	31.7119	33.7703
16-0186	Culex pipiens	30	Osan Air Base	Pyeongtaek	CDC LT w/dry ice	2016-06-08	NGS	<100	<100	<100	NT	NT
16-0187	Culex pipiens	30	Osan Air Base	Pyeongtaek	CDC LT w/dry ice	2016-06-08	NGS	<100	<100	<100	NT	NT
16-0188	Culex pipiens	30	Osan Air Base	Pyeongtaek	CDC LT w/dry ice	2016-06-08	NGS	<100	<100	<100	NT	NT
16-0189	Culex pipiens	11	Osan Air Base	Pyeongtaek	CDC LT w/dry ice	2016-06-08	NGS	<100	<100	<100	NT	NT
16-0190	Culex inatomii	2	Osan Air Base	Pyeongtaek	CDC LT w/dry ice	2016-06-08	NGS	<100	<100	<100	NT	NT
16-0191	Aedes albopictus	1	Osan Air Base	Pyeongtaek	CDC LT w/dry ice	2016-06-08	NGS	<100	<100	<100	NT	NT
16-0192	Aedes lineatopennis	1	Osan Air Base	Pyeongtaek	CDC LT w/dry ice	2016-06-08	NGS	<100	<100	<100	NT	NT
16-0193	Culiseta nipponica	19	Osan Air Base	Pyeongtaek	CDC LT w/dry ice	2016-06-08	NGS	<100	<100	<100	NT	NT
16-0194	Mansonia uniformis	2	Osan Air Base	Pyeongtaek	CDC LT w/dry ice	2016-06-08	NGS	<100	<100	<100	NT	NT
16-0195	Aedes vexans nipponii	2	Camp Humphreys	Pyeongtaek	New Jersey LT	2016-06-21	PCR	NT	NT	NT	Undetermined	Undetermined
16-0196	Culex pipiens	1	Camp Humphreys	Pyeongtaek	New Jersey LT	2016-06-21	NGS	<100	<100	<100	NT	NT
16-0197	Aedes vexans nipponii	6	Camp Humphreys	Pyeongtaek	New Jersey LT	2016-06-22	PCR	NT	NT	NT	Undetermined	34.2946
16-0198	Coquillettidia ochracea	1	Camp Humphreys	Pyeongtaek	New Jersey LT	2016-06-22	NGS	<100	<100	<100	NT	NT
16-0199	Mansonia uniformis	1	Camp Humphreys	Pyeongtaek	New Jersey LT	2016-06-22	NGS	<100	<100	<100	NT	NT
16-0200	Aedes vexans nipponii	1	Camp Walker	Daegu	New Jersey LT	2016-06-24	PCR	NT	NT	NT	Undetermined	Undetermined
16-0201	Culex pipiens	1	Camp Henry	Daegu	New Jersey LT	2016-06-24	NGS	<100	<100	<100	NT	NT
16-0202	Culex pipiens	3	Camp George	Daegu	New Jersey LT	2016-06-24	NGS	<100	<100	<100	NT	NT
16-0203	Aedes vexans nipponii	15	USAG Yongsan	Seoul	New Jersey LT	2016-06-21	PCR	NT	NT	NT	31.6283	29.7946
16-0204	Culex pipiens	19	USAG Yongsan	Seoul	New Jersey LT	2016-06-21	NGS	<100	<100	<100	NT	NT
16-0205	Ochlerotatus koreicus	1	USAG Yongsan	Seoul	New Jersey LT	2016-06-21	NGS	<100	<100	<100	NT	NT
16-0206	Aedes vexans nipponii	2	Camp Humphreys	Pyeongtaek	New Jersey LT	2016-06-27	PCR	NT	NT	NT	33.8023	33.6443
16-0207	Aedes vexans nipponii	17	USAG Yongsan	Seoul	New Jersey LT	2016-06-23	PCR	NT	NT	NT	Undetermined	Undetermined
16-0208	Culex pipiens	9	USAG Yongsan	Seoul	New Jersey LT	2016-06-23	NGS	<100	<100	<100	NT	NT
16-0209	Culex inatomii	1	USAG Yongsan	Seoul	New Jersey LT	2016-06-23	NGS	<100	<100	<100	NT	NT
16-0211	Aedes vexans nipponii	2	Camp Humphreys	Pyeongtaek	New Jersey LT	2016-06-28	PCR	NT	NT	NT	Undetermined	33.4179
16-0214	Aedes vexans nipponii	33	USAG Yongsan	Seoul	New Jersey LT	2016-06-27	PCR	NT	NT	NT	29.445	30.2837
16-0216	Culex bitaeniorhynchus	1	USAG Yongsan	Seoul	New Jersey LT	2016-06-27	NGS	<100	<100	<100	NT	NT
16-0217	Ochlerotatus koreicus	1	USAG Yongsan	Seoul	New Jersey LT	2016-06-27	NGS	<100	<100	<100	NT	NT
16-0218	Aedes vexans nipponii	3	Camp Humphreys	Pyeongtaek	New Jersey LT	2016-06-29	PCR	NT	NT	NT	34.0039	Undetermined
16-0219	Culex pipiens	1	Camp Humphreys	Pyeongtaek	New Jersey LT	2016-06-29	NGS	<100	<100	<100	NT	NT
16-0220	Culex inatomii	2	Camp Humphreys	Pyeongtaek	New Jersey LT	2016-06-29	NGS	<100	<100	<100	NT	NT
16-0221	Coquillettidia ochracea	1	Camp Humphreys	Pyeongtaek	New Jersey LT	2016-06-29	NGS	<100	<100	<100	NT	NT
16-0222	Aedes vexans nipponii	32	USAG Yongsan	Seoul	New Jersey LT	2016-06-29	PCR	NT	NT	NT	28.5965	31.241
16-0223	Culex pipiens	30	USAG Yongsan	Seoul	New Jersey LT	2016-06-29	NGS	<100	<100	<100	NT	NT
16-0224	Culex bitaeniorhynchus	1	USAG Yongsan	Seoul	New Jersey LT	2016-06-29	NGS	<100	<100	<100	NT	NT
16-0225	Ochlerotatus koreicus	3	USAG Yongsan	Seoul	New Jersey LT	2016-06-29	NGS	<100	<100	<100	NT	NT
16-0226	Coquillettidia ochracea	2	USAG Yongsan	Seoul	New Jersey LT	2016-06-29	NGS	<100	<100	<100	NT	NT
16-0227	Aedes vexans nipponii	4	Camp Humphreys	Pyeongtaek	New Jersey LT	2016-07-04	PCR	NT	NT	NT	32.417	Undetermined
16-0228	Culex pipiens	1	Camp Humphreys	Pyeongtaek	New Jersey LT	2016-07-04	NGS	<100	<100	<100	NT	NT
16-0229	Coquillettidia ochracea	1	Camp Humphreys	Pyeongtaek	New Jersey LT	2016-07-04	NGS	<100	<100	<100	NT	NT
16-0230	Mansonia uniformis	4	Camp Humphreys	Pyeongtaek	New Jersey LT	2016-07-04	NGS	<100	<100	<100	NT	NT
16-0231	Aedes vexans nipponii	3	USAG Yongsan	Seoul	New Jersey LT	2016-06-30	PCR	NT	NT	NT	32.7773	Undetermined
16-0232	Culex pipiens	2	USAG Yongsan	Seoul	New Jersey LT	2016-06-30	NGS	<100	<100	<100	NT	NT
16-0233	Aedes vexans nipponii	9	USAG Yongsan	Seoul	New Jersey LT	2016-07-04	PCR	NT	NT	NT	32.5859	33.9181
16-0235	Culex orientalis	1	USAG Yongsan	Seoul	New Jersey LT	2016-07-04	NGS	<100	<100	<100	NT	NT
16-0236	Aedes vexans nipponii	2	Camp Carroll	Daegu	New Jersey LT	2016-06-18	PCR	NT	NT	NT	Undetermined	Undetermined
16-0237	Aedes vexans nipponii	2	Osan Air Base	Pyeongtaek	CDC LT w/dry ice	2016-06-13	PCR	NT	NT	NT	33.726	Undetermined
16-0252	Aedes vexans nipponii	32	Osan Air Base	Pyeongtaek	CDC LT w/dry ice	2016-06-14	PCR	NT	NT	NT	32.4461	33.1267
16-0260	Culex inatomii	5	Osan Air Base	Pyeongtaek	CDC LT w/dry ice	2016-06-14	NGS	<100	<100	<100	NT	NT
16-0261	Ochlerotatus koreicus	9	Osan Air Base	Pyeongtaek	CDC LT w/dry ice	2016-06-14	NGS	<100	<100	<100	NT	NT
16-0262	Aedes vexans nipponii	3	Osan Air Base	Pyeongtaek	CDC LT w/dry ice	2016-06-16	PCR	NT	NT	NT	Undetermined	35.0921
16-0266	Aedes vexans nipponii	1	Camp Humphreys	Pyeongtaek	New Jersey LT	2016-07-05	PCR	NT	NT	NT	35.6166	Undetermined
16-0267	Culex inatomii	1	Camp Humphreys	Pyeongtaek	New Jersey LT	2016-07-05	NGS	<100	<100	<100	NT	NT
16-0268	Coquillettidia ochracea	1	Camp Humphreys	Pyeongtaek	New Jersey LT	2016-07-05	NGS	<100	<100	<100	NT	NT
16-0269	Aedes vexans nipponii	2	Camp Humphreys	Pyeongtaek	New Jersey LT	2016-07-06	PCR	NT	NT	NT	Undetermined	Undetermined
16-0270	Culex bitaeniorhynchus	1	Camp Humphreys	Pyeongtaek	New Jersey LT	2016-07-06	NGS	<100	<100	<100	NT	NT
16-0271	Culex inatomii	5	Camp Humphreys	Pyeongtaek	New Jersey LT	2016-07-06	NGS	<100	<100	<100	NT	NT
16-0272	Coquillettidia ochracea	2	Camp Humphreys	Pyeongtaek	New Jersey LT	2016-07-06	NGS	<100	<100	<100	NT	NT
16-0273	Mansonia uniformis	2	Camp Humphreys	Pyeongtaek	New Jersey LT	2016-07-06	NGS	<100	<100	<100	NT	NT
16-0274	Aedes vexans nipponii	1	USAG Yongsan	Seoul	New Jersey LT	2016-07-05	PCR	NT	NT	NT	33.8776	Undetermined
16-0276	Culex inatomii	1	USAG Yongsan	Seoul	New Jersey LT	2016-07-05	NGS	<100	<100	<100	NT	NT
16-0278	Aedes albopictus	1	Camp George	Daegu	New Jersey LT	2016-07-01	NGS	<100	<100	<100	NT	NT
16-0281	Aedes vexans nipponii	7	Gwangju Air Base	Gwangju	New Jersey LT	2016-06-10	PCR	NT	NT	NT	34.1854	Undetermined
16-0283	Aedes vexans nipponii	12	Gwangju Air Base	Gwangju	New Jersey LT	2016-06-13	PCR	NT	NT	NT	34.1802	Undetermined
16-0285	Coquillettidia ochracea	1	Gwangju Air Base	Gwangju	New Jersey LT	2016-06-13	NGS	<100	<100	<100	NT	NT
16-0286	Mansonia uniformis	4	Gwangju Air Base	Gwangju	New Jersey LT	2016-06-13	NGS	<100	<100	<100	NT	NT
16-0287	Aedes vexans nipponii	7	Gwangju Air Base	Gwangju	New Jersey LT	2016-06-24	PCR	NT	NT	NT	31.3254	31.6445
16-0289	Mansonia uniformis	1	Gwangju Air Base	Gwangju	New Jersey LT	2016-06-24	NGS	<100	<100	<100	NT	NT
16-0290	Aedes vexans nipponii	6	USAG Yongsan	Seoul	New Jersey LT	2016-07-07	PCR	NT	NT	NT	34.8223	35.4736
16-0292	Culex orientalis	1	USAG Yongsan	Seoul	New Jersey LT	2016-07-07	NGS	<100	<100	<100	NT	NT
16-0293	Aedes vexans nipponii	10	Camp Humphreys	Pyeongtaek	New Jersey LT	2016-07-11	PCR	NT	NT	NT	Undetermined	Undetermined
16-0295	Culex inatomii	2	Camp Humphreys	Pyeongtaek	New Jersey LT	2016-07-11	NGS	<100	<100	<100	NT	NT
16-0296	Mansonia uniformis	2	Camp Humphreys	Pyeongtaek	New Jersey LT	2016-07-11	NGS	<100	<100	<100	NT	NT
16-0297	Aedes vexans nipponii	30	Camp Humphreys	Pyeongtaek	New Jersey LT	2016-07-12	PCR	NT	NT	NT	34.9247	Undetermined
16-0299	Culex inatomii	1	Camp Humphreys	Pyeongtaek	New Jersey LT	2016-07-12	NGS	<100	<100	<100	NT	NT
16-0300	Coquillettidia ochracea	2	Camp Humphreys	Pyeongtaek	New Jersey LT	2016-07-12	NGS	<100	<100	<100	NT	NT
16-0301	Mansonia uniformis	8	Camp Humphreys	Pyeongtaek	New Jersey LT	2016-07-12	NGS	<100	<100	<100	NT	NT
16-0302	Aedes vexans nipponii	30	Camp Humphreys	Pyeongtaek	New Jersey LT	2016-07-13	PCR	NT	NT	NT	34.9542	32.3898
16-0303	Aedes vexans nipponii	30	Camp Humphreys	Pyeongtaek	New Jersey LT	2016-07-13	PCR	NT	NT	NT	31.3906	33.1754
16-0305	Culex inatomii	2	Camp Humphreys	Pyeongtaek	New Jersey LT	2016-07-13	NGS	<100	<100	<100	NT	NT
16-0306	Mansonia uniformis	4	Camp Humphreys	Pyeongtaek	New Jersey LT	2016-07-13	NGS	<100	<100	<100	NT	NT
16-0307	Aedes vexans nipponii	30	USAG Yongsan	Seoul	New Jersey LT	2016-07-11	PCR	NT	NT	NT	Undetermined	34.6288
16-0308	Aedes vexans nipponii	32	USAG Yongsan	Seoul	New Jersey LT	2016-07-11	PCR	NT	NT	NT	33.9543	33.6202
16-0309	Aedes vexans nipponii	32	USAG Yongsan	Seoul	New Jersey LT	2016-07-11	PCR	NT	NT	NT	32.5484	34.0886
16-0311	Culex bitaeniorhynchus	1	USAG Yongsan	Seoul	New Jersey LT	2016-07-11	NGS	<100	<100	<100	NT	NT
16-0312	Culex inatomii	1	USAG Yongsan	Seoul	New Jersey LT	2016-07-11	NGS	<100	<100	<100	NT	NT
16-0313	Ochlerotatus koreicus	3	USAG Yongsan	Seoul	New Jersey LT	2016-07-11	NGS	<100	<100	<100	NT	NT
16-0314	Aedes vexans nipponii	30	USAG Yongsan	Seoul	New Jersey LT	2016-07-12	PCR	NT	NT	NT	32.642	Undetermined
16-0315	Aedes vexans nipponii	30	USAG Yongsan	Seoul	New Jersey LT	2016-07-12	PCR	NT	NT	NT	32.1361	32.3672
16-0316	Aedes vexans nipponii	30	USAG Yongsan	Seoul	New Jersey LT	2016-07-12	PCR	NT	NT	NT	34.8936	32.791
16-0317	Aedes vexans nipponii	22	USAG Yongsan	Seoul	New Jersey LT	2016-07-12	PCR	NT	NT	NT	33.942	33.5454
16-0319	Culex bitaeniorhynchus	1	USAG Yongsan	Seoul	New Jersey LT	2016-07-12	NGS	<100	<100	<100	NT	NT
16-0320	Coquillettidia ochracea	1	USAG Yongsan	Seoul	New Jersey LT	2016-07-12	NGS	<100	<100	<100	NT	NT
16-0321	Aedes vexans nipponii	1	Daegu Air Base	Daegu	New Jersey LT	2016-07-06	PCR	NT	NT	NT	Undetermined	32.6745
16-0323	Aedes vexans nipponii	1	Daegu Air Base	Daegu	New Jersey LT	2016-07-12	PCR	NT	NT	NT	34.2032	33.591
16-0325	Aedes vexans nipponii	2	Osan Air Base	Pyeongtaek	CDC LT w/dry ice	2016-06-23	PCR	NT	NT	NT	Undetermined	Undetermined
16-0341	Culex inatomii	20	Osan Air Base	Pyeongtaek	CDC LT w/dry ice	2016-06-23	NGS	<100	<100	<100	NT	NT
16-0342	Aedes vexans nipponii	6	Osan Air Base	Pyeongtaek	CDC LT w/dry ice	2016-06-27	PCR	NT	NT	NT	32.7523	33.1448
16-0347	Culex bitaeniorhynchus	2	Osan Air Base	Pyeongtaek	CDC LT w/dry ice	2016-06-27	NGS	<100	<100	<100	NT	NT
16-0348	Culex inatomii	29	Osan Air Base	Pyeongtaek	CDC LT w/dry ice	2016-06-27	NGS	<100	<100	<100	NT	NT
16-0349	Culiseta nipponica	11	Osan Air Base	Pyeongtaek	CDC LT w/dry ice	2016-06-27	NGS	<100	<100	<100	NT	NT
16-0350	Mansonia uniformis	11	Osan Air Base	Pyeongtaek	CDC LT w/dry ice	2016-06-27	NGS	<100	<100	<100	NT	NT
16-0352	Aedes vexans nipponii	30	USAG Yongsan	Seoul	New Jersey LT	2016-07-13	PCR	NT	NT	NT	34.8518	33.9393
16-0353	Aedes vexans nipponii	28	USAG Yongsan	Seoul	New Jersey LT	2016-07-13	PCR	NT	NT	NT	34.3481	Undetermined
16-0355	Aedes vexans nipponii	13	Osan Air Base	Pyeongtaek	CDC LT w/dry ice	2016-06-28	PCR	NT	NT	NT	Undetermined	Undetermined
16-0356	Aedes vexans nipponii	13	Osan Air Base	Pyeongtaek	CDC LT w/dry ice	2016-06-28	PCR	NT	NT	NT	36.3544	34.5489
16-0365	Culex inatomii	4	Osan Air Base	Pyeongtaek	CDC LT w/dry ice	2016-06-28	NGS	<100	<100	<100	NT	NT
16-0366	Culex orientalis	1	Osan Air Base	Pyeongtaek	CDC LT w/dry ice	2016-06-28	NGS	<100	<100	<100	NT	NT
16-0367	Armigeres subalbatus	1	Osan Air Base	Pyeongtaek	CDC LT w/dry ice	2016-06-28	NGS	<100	<100	<100	NT	NT
16-0368	Ochlerotatus koreicus	1	Osan Air Base	Pyeongtaek	CDC LT w/dry ice	2016-06-28	NGS	<100	<100	<100	NT	NT
16-0369	Mansonia uniformis	1	Osan Air Base	Pyeongtaek	CDC LT w/dry ice	2016-06-28	NGS	<100	<100	<100	NT	NT
16-0372	Culex inatomii	2	Osan Air Base	Pyeongtaek	CDC LT w/dry ice	2016-06-29	NGS	<100	<100	<100	NT	NT
16-0373	Ochlerotatus koreicus	4	Osan Air Base	Pyeongtaek	CDC LT w/dry ice	2016-06-29	NGS	<100	<100	<100	NT	NT
16-0374	Mansonia uniformis	1	Osan Air Base	Pyeongtaek	CDC LT w/dry ice	2016-06-29	NGS	<100	<100	<100	NT	NT
16-0375	Aedes vexans nipponii	30	USAG Yongsan	Seoul	New Jersey LT	2016-07-18	PCR	NT	NT	NT	36.0758	34.2254
16-0376	Aedes vexans nipponii	14	USAG Yongsan	Seoul	New Jersey LT	2016-07-18	PCR	NT	NT	NT	31.7768	31.9767
16-0378	Culex inatomii	1	USAG Yongsan	Seoul	New Jersey LT	2016-07-18	NGS	<100	<100	<100	NT	NT
16-0379	Culex orientalis	2	USAG Yongsan	Seoul	New Jersey LT	2016-07-18	NGS	<100	<100	<100	NT	NT
16-0380	Ochlerotatus koreicus	2	USAG Yongsan	Seoul	New Jersey LT	2016-07-18	NGS	<100	<100	<100	NT	NT
16-0381	Aedes vexans nipponii	30	USAG Yongsan	Seoul	New Jersey LT	2016-07-19	PCR	NT	NT	NT	34.1813	29.6866
16-0382	Aedes vexans nipponii	30	USAG Yongsan	Seoul	New Jersey LT	2016-07-19	PCR	NT	NT	NT	32.2359	28.9028
16-0384	Culex inatomii	1	USAG Yongsan	Seoul	New Jersey LT	2016-07-19	NGS	<100	<100	<100	NT	NT
16-0385	Coquillettidia ochracea	1	USAG Yongsan	Seoul	New Jersey LT	2016-07-19	NGS	<100	<100	<100	NT	NT
16-0386	Ochlerotatus koreicus	1	USAG Yongsan	Seoul	New Jersey LT	2016-07-19	NGS	<100	<100	<100	NT	NT
16-0388	Aedes vexans nipponii	20	USAG Yongsan	Seoul	New Jersey LT	2016-07-20	PCR	NT	NT	NT	32.5466	36.6786
16-0389	Aedes vexans nipponii	17	USAG Yongsan	Seoul	New Jersey LT	2016-07-20	PCR	NT	NT	NT	Undetermined	Undetermined
16-0391	Culex bitaeniorhynchus	1	USAG Yongsan	Seoul	New Jersey LT	2016-07-20	NGS	<100	<100	<100	NT	NT
16-0394	Ochlerotatus koreicus	1	Jinhae Naval Base	Jinhae	New Jersey LT	2016-07-20	NGS	<100	<100	<100	NT	NT
16-0395	Aedes vexans nipponii	5	Camp Humphreys	Pyeongtaek	New Jersey LT	2016-07-18	PCR	NT	NT	NT	33.1611	33.6213
16-0396	Aedes vexans nipponii	7	Camp Humphreys	Pyeongtaek	New Jersey LT	2016-07-19	PCR	NT	NT	NT	33.824	Undetermined
16-0397	Culex inatomii	2	Camp Humphreys	Pyeongtaek	New Jersey LT	2016-07-19	NGS	<100	<100	<100	NT	NT
16-0398	Mansonia uniformis	3	Camp Humphreys	Pyeongtaek	New Jersey LT	2016-07-19	NGS	<100	<100	<100	NT	NT
16-0399	Aedes vexans nipponii	23	Camp Humphreys	Pyeongtaek	New Jersey LT	2016-07-20	PCR	NT	NT	NT	Undetermined	33.537
16-0400	Culex inatomii	1	Camp Humphreys	Pyeongtaek	New Jersey LT	2016-07-20	NGS	<100	<100	<100	NT	NT
16-0401	Coquillettidia ochracea	1	Camp Humphreys	Pyeongtaek	New Jersey LT	2016-07-20	NGS	<100	<100	<100	NT	NT
16-0402	Mansonia uniformis	1	Camp Humphreys	Pyeongtaek	New Jersey LT	2016-07-20	NGS	<100	<100	<100	NT	NT
16-0403	Aedes vexans nipponii	17	Camp Humphreys	Pyeongtaek	New Jersey LT	2016-07-25	PCR	NT	NT	NT	Undetermined	Undetermined
16-0404	Mansonia uniformis	2	Camp Humphreys	Pyeongtaek	New Jersey LT	2016-07-25	NGS	<100	<100	<100	NT	NT
16-0405	Aedes vexans nipponii	20	USAG Yongsan	Seoul	New Jersey LT	2016-07-25	PCR	NT	NT	NT	32.3717	31.8039
16-0406	Aedes vexans nipponii	19	USAG Yongsan	Seoul	New Jersey LT	2016-07-25	PCR	NT	NT	NT	34.4373	29.6513
16-0408	Culex inatomii	1	USAG Yongsan	Seoul	New Jersey LT	2016-07-25	NGS	<100	<100	<100	NT	NT
16-0409	Coquillettidia ochracea	2	USAG Yongsan	Seoul	New Jersey LT	2016-07-25	NGS	<100	<100	<100	NT	NT
16-0410	Ochlerotatus dorsalis	1	USAG Yongsan	Seoul	New Jersey LT	2016-07-25	NGS	<100	<100	<100	NT	NT
16-0411	Ochlerotatus koreicus	5	USAG Yongsan	Seoul	New Jersey LT	2016-07-25	NGS	<100	<100	<100	NT	NT
16-0412	Aedes vexans nipponii	3	Camp Humphreys	Pyeongtaek	New Jersey LT	2016-07-26	PCR	NT	NT	NT	Undetermined	Undetermined
16-0414	Culex inatomii	1	Camp Humphreys	Pyeongtaek	New Jersey LT	2016-07-26	NGS	<100	<100	<100	NT	NT
16-0415	Coquillettidia ochracea	5	Camp Humphreys	Pyeongtaek	New Jersey LT	2016-07-26	NGS	<100	<100	<100	NT	NT
16-0416	Mansonia uniformis	1	Camp Humphreys	Pyeongtaek	New Jersey LT	2016-07-26	NGS	<100	<100	<100	NT	NT
16-0417	Aedes vexans nipponii	18	USAG Yongsan	Seoul	New Jersey LT	2016-07-26	PCR	NT	NT	NT	31.5994	29.4292
16-0419	Culex inatomii	1	USAG Yongsan	Seoul	New Jersey LT	2016-07-26	NGS	<100	<100	<100	NT	NT
16-0420	Armigeres subalbatus	1	USAG Yongsan	Seoul	New Jersey LT	2016-07-26	NGS	<100	<100	<100	NT	NT
16-0421	Ochlerotatus koreicus	6	USAG Yongsan	Seoul	New Jersey LT	2016-07-26	NGS	<100	<100	<100	NT	NT
16-0422	Aedes vexans nipponii	21	Camp Humphreys	Pyeongtaek	New Jersey LT	2016-07-27	PCR	NT	NT	NT	33.534	Undetermined
16-0424	Coquillettidia ochracea	7	Camp Humphreys	Pyeongtaek	New Jersey LT	2016-07-27	NGS	<100	<100	<100	NT	NT
16-0426	Aedes vexans nipponii	7	USAG Yongsan	Seoul	New Jersey LT	2016-07-27	PCR	NT	NT	NT	32.86	Undetermined
16-0428	Ochlerotatus koreicus	2	USAG Yongsan	Seoul	New Jersey LT	2016-07-27	NGS	<100	<100	<100	NT	NT
16-0429	Aedes vexans nipponii	1	Daegu Air Base	Daegu	New Jersey LT	2016-07-26	PCR	NT	NT	NT	Undetermined	33.54
16-0430	Culex inatomii	1	Daegu Air Base	Daegu	New Jersey LT	2016-07-26	NGS	<100	<100	<100	NT	NT
16-0434	Aedes vexans nipponii	2	Camp Stanley	Seoul	New Jersey LT	2016-07-22	PCR	NT	NT	NT	32.8349	37.2944
16-0435	Aedes vexans nipponii	11	Osan Air Base	Pyeongtaek	CDC LT w/dry ice	2016-07-11	PCR	NT	NT	NT	33.3618	33.8042
16-0437	Aedes vexans nipponii	8	Osan Air Base	Pyeongtaek	CDC LT w/dry ice	2016-07-12	PCR	NT	NT	NT	33.1661	31.8475
16-0441	Culex bitaeniorhynchus	1	Osan Air Base	Pyeongtaek	CDC LT w/dry ice	2016-07-12	NGS	<100	<100	<100	NT	NT
16-0442	Culex inatomii	2	Osan Air Base	Pyeongtaek	CDC LT w/dry ice	2016-07-12	NGS	<100	<100	<100	NT	NT
16-0443	Aedes vexans nipponii	3	Osan Air Base	Pyeongtaek	CDC LT w/dry ice	2016-07-13	PCR	NT	NT	NT	32.5118	32.8661
16-0445	Culex inatomii	5	Osan Air Base	Pyeongtaek	CDC LT w/dry ice	2016-07-13	NGS	<100	<100	<100	NT	NT
16-0446	Culiseta nipponica	1	Osan Air Base	Pyeongtaek	CDC LT w/dry ice	2016-07-13	NGS	<100	<100	<100	NT	NT
16-0447	Aedes vexans nipponii	30	Osan Air Base	Pyeongtaek	CDC LT w/dry ice	2016-07-18	PCR	NT	NT	NT	Undetermined	Undetermined
16-0448	Aedes vexans nipponii	30	Osan Air Base	Pyeongtaek	CDC LT w/dry ice	2016-07-18	PCR	NT	NT	NT	31.963	37.3141
16-0449	Aedes vexans nipponii	30	Osan Air Base	Pyeongtaek	CDC LT w/dry ice	2016-07-18	PCR	NT	NT	NT	Undetermined	34.5753
16-0450	Aedes vexans nipponii	30	Osan Air Base	Pyeongtaek	CDC LT w/dry ice	2016-07-18	PCR	NT	NT	NT	32.9063	34.3116
16-0453	Culex orientalis	4	Osan Air Base	Pyeongtaek	CDC LT w/dry ice	2016-07-18	NGS	<100	<100	<100	NT	NT
16-0454	Armigeres subalbatus	2	Osan Air Base	Pyeongtaek	CDC LT w/dry ice	2016-07-18	NGS	<100	<100	<100	NT	NT
16-0455	Aedes vexans nipponii	30	Osan Air Base	Pyeongtaek	CDC LT w/dry ice	2016-07-19	PCR	NT	NT	NT	32.9808	33.7788
16-0456	Aedes vexans nipponii	30	Osan Air Base	Pyeongtaek	CDC LT w/dry ice	2016-07-19	PCR	NT	NT	NT	34.6559	Undetermined
16-0457	Aedes vexans nipponii	30	Osan Air Base	Pyeongtaek	CDC LT w/dry ice	2016-07-19	PCR	NT	NT	NT	33.7192	Undetermined
16-0458	Aedes vexans nipponii	30	Osan Air Base	Pyeongtaek	CDC LT w/dry ice	2016-07-19	PCR	NT	NT	NT	32.2379	Undetermined
16-0459	Aedes vexans nipponii	31	Osan Air Base	Pyeongtaek	CDC LT w/dry ice	2016-07-19	PCR	NT	NT	NT	36.5785	33.9861
16-0463	Culex inatomii	3	Osan Air Base	Pyeongtaek	CDC LT w/dry ice	2016-07-19	NGS	<100	<100	<100	NT	NT
16-0464	Culex orientalis	18	Osan Air Base	Pyeongtaek	CDC LT w/dry ice	2016-07-19	NGS	<100	<100	<100	NT	NT
16-0465	Aedes albopictus	2	Osan Air Base	Pyeongtaek	CDC LT w/dry ice	2016-07-19	NGS	<100	<100	<100	NT	NT
16-0466	Armigeres subalbatus	3	Osan Air Base	Pyeongtaek	CDC LT w/dry ice	2016-07-19	NGS	<100	<100	<100	NT	NT
16-0467	Ochlerotatus koreicus	10	Osan Air Base	Pyeongtaek	CDC LT w/dry ice	2016-07-19	NGS	<100	<100	<100	NT	NT
16-0468	Aedes vexans nipponii	7	Osan Air Base	Pyeongtaek	CDC LT w/dry ice	2016-07-20	PCR	NT	NT	NT	33.995	Undetermined
16-0470	Aedes vexans nipponii	11	Camp Humphreys	Pyeongtaek	New Jersey LT	2016-08-01	PCR	NT	NT	NT	34.8837	Undetermined
16-0473	Mansonia uniformis	10	Camp Humphreys	Pyeongtaek	New Jersey LT	2016-08-01	NGS	<100	<100	<100	NT	NT
16-0474	Aedes vexans nipponii	24	Osan Air Base	Pyeongtaek	CDC LT w/dry ice	2016-08-01	PCR	NT	NT	NT	32.6736	Undetermined
16-0476	Culex inatomii	1	Osan Air Base	Pyeongtaek	CDC LT w/dry ice	2016-08-01	NGS	<100	<100	<100	NT	NT
16-0477	Culex orientalis	1	Osan Air Base	Pyeongtaek	CDC LT w/dry ice	2016-08-01	NGS	<100	<100	<100	NT	NT
16-0478	Aedes albopictus	1	Osan Air Base	Pyeongtaek	CDC LT w/dry ice	2016-08-01	NGS	<100	<100	<100	NT	NT
16-0479	Coquillettidia ochracea	1	Osan Air Base	Pyeongtaek	CDC LT w/dry ice	2016-08-01	NGS	<100	<100	<100	NT	NT
16-0480	Ochlerotatus koreicus	2	Osan Air Base	Pyeongtaek	CDC LT w/dry ice	2016-08-01	NGS	<100	<100	<100	NT	NT
16-0481	Aedes vexans nipponii	7	Camp Humphreys	Pyeongtaek	New Jersey LT	2016-08-02	PCR	NT	NT	NT	Undetermined	Undetermined
16-0483	Aedes vexans nipponii	9	Osan Air Base	Pyeongtaek	CDC LT w/dry ice	2016-08-02	PCR	NT	NT	NT	32.5039	33.8858
16-0485	Culex inatomii	1	Osan Air Base	Pyeongtaek	CDC LT w/dry ice	2016-08-02	NGS	<100	<100	<100	NT	NT
16-0486	Ochlerotatus koreicus	2	Osan Air Base	Pyeongtaek	CDC LT w/dry ice	2016-08-02	NGS	<100	<100	<100	NT	NT
16-0487	Aedes vexans nipponii	30	Camp Humphreys	Pyeongtaek	New Jersey LT	2016-08-03	PCR	NT	NT	NT	33.8831	Undetermined
16-0488	Aedes vexans nipponii	22	Camp Humphreys	Pyeongtaek	New Jersey LT	2016-08-03	PCR	NT	NT	NT	34.8499	Undetermined
16-0489	Culex tritaeniorhynchus	1	Camp Humphreys	Pyeongtaek	New Jersey LT	2016-08-03	NGS	<100	<100	<100	NT	NT
16-0491	Culex bitaeniorhynchus	1	Camp Humphreys	Pyeongtaek	New Jersey LT	2016-08-03	NGS	<100	<100	<100	NT	NT
16-0492	Coquillettidia ochracea	16	Camp Humphreys	Pyeongtaek	New Jersey LT	2016-08-03	NGS	<100	<100	<100	NT	NT
16-0494	Aedes vexans nipponii	19	Osan Air Base	Pyeongtaek	CDC LT w/dry ice	2016-08-03	PCR	NT	NT	NT	33.7966	34.3303
16-0495	Culex inatomii	1	Osan Air Base	Pyeongtaek	CDC LT w/dry ice	2016-08-03	NGS	<100	<100	<100	NT	NT
16-0496	Coquillettidia ochracea	2	Osan Air Base	Pyeongtaek	CDC LT w/dry ice	2016-08-03	NGS	<100	<100	<100	NT	NT
16-0497	Ochlerotatus koreicus	1	Osan Air Base	Pyeongtaek	CDC LT w/dry ice	2016-08-03	NGS	<100	<100	<100	NT	NT
16-0498	Aedes vexans nipponii	34	Camp Humphreys	Pyeongtaek	New Jersey LT	2016-08-08	PCR	NT	NT	NT	33.8311	34.195
16-0500	Culex inatomii	1	Camp Humphreys	Pyeongtaek	New Jersey LT	2016-08-08	NGS	<100	<100	<100	NT	NT
16-0501	Coquillettidia ochracea	19	Camp Humphreys	Pyeongtaek	New Jersey LT	2016-08-08	NGS	<100	<100	<100	NT	NT
16-0502	Mansonia uniformis	16	Camp Humphreys	Pyeongtaek	New Jersey LT	2016-08-08	NGS	<100	<100	<100	NT	NT
16-0503	Aedes vexans nipponii	2	Camp Stanley	Seoul	New Jersey LT	2016-08-05	PCR	NT	NT	NT	Undetermined	Undetermined
16-0504	Aedes vexans nipponii	3	Camp Stanley	Seoul	New Jersey LT	2016-08-08	PCR	NT	NT	NT	33.9246	Undetermined
16-0505	Aedes vexans nipponii	30	Camp Humphreys	Pyeongtaek	New Jersey LT	2016-08-09	PCR	NT	NT	NT	33.6754	33.9502
16-0506	Aedes vexans nipponii	27	Camp Humphreys	Pyeongtaek	New Jersey LT	2016-08-09	PCR	NT	NT	NT	32.3885	36.8864
16-0507	Aedes vexans nipponii	32	USAG Yongsan	Seoul	New Jersey LT	2016-08-08	PCR	NT	NT	NT	30.2762	33.6578
16-0508	Aedes vexans nipponii	32	USAG Yongsan	Seoul	New Jersey LT	2016-08-08	PCR	NT	NT	NT	31.2976	32.3073
16-0510	Aedes albopictus	2	USAG Yongsan	Seoul	New Jersey LT	2016-08-08	NGS	<100	<100	<100	NT	NT
16-0511	Ochlerotatus koreicus	6	USAG Yongsan	Seoul	New Jersey LT	2016-08-08	NGS	<100	<100	<100	NT	NT
16-0512	Aedes vexans nipponii	13	Camp Humphreys	Pyeongtaek	New Jersey LT	2016-08-09	PCR	NT	NT	NT	Undetermined	Undetermined
16-0513	Culex tritaeniorhynchus	3	Camp Humphreys	Pyeongtaek	New Jersey LT	2016-08-09	NGS	<100	<100	<100	NT	NT
16-0514	Coquillettidia ochracea	20	Camp Humphreys	Pyeongtaek	New Jersey LT	2016-08-09	NGS	<100	<100	<100	NT	NT
16-0515	Mansonia uniformis	12	Camp Humphreys	Pyeongtaek	New Jersey LT	2016-08-09	NGS	<100	<100	<100	NT	NT
16-0516	Aedes vexans nipponii	29	USAG Yongsan	Seoul	New Jersey LT	2016-08-09	PCR	NT	NT	NT	35.2974	32.6718
16-0518	Culex bitaeniorhynchus	1	USAG Yongsan	Seoul	New Jersey LT	2016-08-09	NGS	<100	<100	<100	NT	NT
16-0519	Culex inatomii	1	USAG Yongsan	Seoul	New Jersey LT	2016-08-09	NGS	<100	<100	<100	NT	NT
16-0520	Ochlerotatus koreicus	1	USAG Yongsan	Seoul	New Jersey LT	2016-08-09	NGS	<100	<100	<100	NT	NT
16-0521	Aedes vexans nipponii	22	USAG Yongsan	Seoul	New Jersey LT	2016-08-10	PCR	NT	NT	NT	34.4458	33.4019
16-0523	Culex bitaeniorhynchus	3	USAG Yongsan	Seoul	New Jersey LT	2016-08-10	NGS	<100	<100	<100	NT	NT
16-0524	Mansonia uniformis	1	USAG Yongsan	Seoul	New Jersey LT	2016-08-10	NGS	<100	<100	<100	NT	NT
16-0525	Ochlerotatus koreicus	3	USAG Yongsan	Seoul	New Jersey LT	2016-08-10	NGS	<100	<100	<100	NT	NT
16-0526	Aedes vexans nipponii	2	Osan Air Base	Pyeongtaek	CDC LT w/dry ice	2016-07-25	PCR	NT	NT	NT	30.1301	29.5339
16-0529	Culex bitaeniorhynchus	1	Osan Air Base	Pyeongtaek	CDC LT w/dry ice	2016-07-25	NGS	<100	<100	<100	NT	NT
16-0530	Culex inatomii	1	Osan Air Base	Pyeongtaek	CDC LT w/dry ice	2016-07-25	NGS	<100	<100	<100	NT	NT
16-0531	Culex orientalis	1	Osan Air Base	Pyeongtaek	CDC LT w/dry ice	2016-07-25	NGS	<100	<100	<100	NT	NT
16-0532	Aedes albopictus	1	Osan Air Base	Pyeongtaek	CDC LT w/dry ice	2016-07-25	NGS	<100	<100	<100	NT	NT
16-0533	Mansonia uniformis	2	Osan Air Base	Pyeongtaek	CDC LT w/dry ice	2016-07-25	NGS	<100	<100	<100	NT	NT
16-0534	Aedes vexans nipponii	4	Osan Air Base	Pyeongtaek	CDC LT w/dry ice	2016-07-26	PCR	NT	NT	NT	33.9156	Undetermined
16-0536	Culex bitaeniorhynchus	1	Osan Air Base	Pyeongtaek	CDC LT w/dry ice	2016-07-26	NGS	<100	<100	<100	NT	NT
16-0537	Aedes albopictus	1	Osan Air Base	Pyeongtaek	CDC LT w/dry ice	2016-07-26	NGS	<100	<100	<100	NT	NT
16-0538	Culiseta nipponica	1	Osan Air Base	Pyeongtaek	CDC LT w/dry ice	2016-07-26	NGS	<100	<100	<100	NT	NT
16-0539	Mansonia uniformis	2	Osan Air Base	Pyeongtaek	CDC LT w/dry ice	2016-07-26	NGS	<100	<100	<100	NT	NT
16-0540	Aedes vexans nipponii	21	Osan Air Base	Pyeongtaek	CDC LT w/dry ice	2016-07-28	PCR	NT	NT	NT	33.1125	35.3504
16-0544	Culex orientalis	6	Osan Air Base	Pyeongtaek	CDC LT w/dry ice	2016-07-28	NGS	<100	<100	<100	NT	NT
16-0545	Mansonia uniformis	1	Osan Air Base	Pyeongtaek	CDC LT w/dry ice	2016-07-28	NGS	<100	<100	<100	NT	NT
16-0546	Aedes vexans nipponii	1	Camp Stanley	Seoul	New Jersey LT	2016-08-12	PCR	NT	NT	NT	Undetermined	Undetermined
16-0547	Aedes vexans nipponii	1	Camp Stanley	Seoul	New Jersey LT	2016-08-16	PCR	NT	NT	NT	Undetermined	Undetermined
16-0548	Aedes vexans nipponii	3	Daegu Air Base	Daegu	New Jersey LT	2016-08-10	PCR	NT	NT	NT	Undetermined	34.3335
16-0550	Mansonia uniformis	1	Daegu Air Base	Daegu	New Jersey LT	2016-08-10	NGS	<100	<100	<100	NT	NT
16-0551	Aedes vexans nipponii	30	USAG Yongsan	Seoul	New Jersey LT	2016-08-16	PCR	NT	NT	NT	30.9965	Undetermined
16-0552	Aedes vexans nipponii	15	USAG Yongsan	Seoul	New Jersey LT	2016-08-16	PCR	NT	NT	NT	31.5232	35.5535
16-0554	Culex bitaeniorhynchus	3	USAG Yongsan	Seoul	New Jersey LT	2016-08-16	NGS	<100	<100	<100	NT	NT
16-0555	Culex orientalis	3	USAG Yongsan	Seoul	New Jersey LT	2016-08-16	NGS	<100	<100	<100	NT	NT
16-0556	Aedes albopictus	4	USAG Yongsan	Seoul	New Jersey LT	2016-08-16	NGS	<100	<100	<100	NT	NT
16-0557	Coquillettidia ochracea	3	USAG Yongsan	Seoul	New Jersey LT	2016-08-16	NGS	<100	<100	<100	NT	NT
16-0558	Ochlerotatus koreicus	2	USAG Yongsan	Seoul	New Jersey LT	2016-08-16	NGS	<100	<100	<100	NT	NT
16-0559	Aedes vexans nipponii	20	USAG Yongsan	Seoul	New Jersey LT	2016-08-17	PCR	NT	NT	NT	34.6482	32.7782
16-0561	Culex bitaeniorhynchus	1	USAG Yongsan	Seoul	New Jersey LT	2016-08-17	NGS	<100	<100	<100	NT	NT
16-0562	Culex orientalis	2	USAG Yongsan	Seoul	New Jersey LT	2016-08-17	NGS	<100	<100	<100	NT	NT
16-0563	Coquillettidia ochracea	1	USAG Yongsan	Seoul	New Jersey LT	2016-08-17	NGS	<100	<100	<100	NT	NT
16-0564	Mansonia uniformis	1	USAG Yongsan	Seoul	New Jersey LT	2016-08-17	NGS	<100	<100	<100	NT	NT
16-0565	Ochlerotatus koreicus	4	USAG Yongsan	Seoul	New Jersey LT	2016-08-17	NGS	<100	<100	<100	NT	NT
16-0566	Aedes vexans nipponii	25	Camp Humphreys	Pyeongtaek	New Jersey LT	2016-08-16	PCR	NT	NT	NT	34.9003	Undetermined
16-0567	Culex tritaeniorhynchus	3	Camp Humphreys	Pyeongtaek	New Jersey LT	2016-08-16	NGS	<100	<100	<100	NT	NT
16-0568	Culex orientalis	2	Camp Humphreys	Pyeongtaek	New Jersey LT	2016-08-16	NGS	<100	<100	<100	NT	NT
16-0569	Coquillettidia ochracea	23	Camp Humphreys	Pyeongtaek	New Jersey LT	2016-08-16	NGS	<100	<100	<100	NT	NT
16-0570	Coquillettidia ochracea	23	Camp Humphreys	Pyeongtaek	New Jersey LT	2016-08-16	NGS	<100	<100	<100	NT	NT
16-0571	Mansonia uniformis	24	Camp Humphreys	Pyeongtaek	New Jersey LT	2016-08-16	NGS	<100	<100	<100	NT	NT
16-0572	Aedes vexans nipponii	14	Camp Humphreys	Pyeongtaek	New Jersey LT	2016-08-17	PCR	NT	NT	NT	34.8691	34.3116
16-0573	Culex tritaeniorhynchus	3	Camp Humphreys	Pyeongtaek	New Jersey LT	2016-08-17	NGS	<100	<100	<100	NT	NT
16-0574	Culex inatomii	1	Camp Humphreys	Pyeongtaek	New Jersey LT	2016-08-17	NGS	<100	<100	<100	NT	NT
16-0575	Coquillettidia ochracea	8	Camp Humphreys	Pyeongtaek	New Jersey LT	2016-08-17	NGS	<100	<100	<100	NT	NT
16-0576	Mansonia uniformis	7	Camp Humphreys	Pyeongtaek	New Jersey LT	2016-08-17	NGS	<100	<100	<100	NT	NT
16-0577	Aedes vexans nipponii	11	Camp Humphreys	Pyeongtaek	New Jersey LT	2016-08-18	PCR	NT	NT	NT	33.1304	Undetermined
16-0578	Culex tritaeniorhynchus	5	Camp Humphreys	Pyeongtaek	New Jersey LT	2016-08-18	NGS	<100	<100	<100	NT	NT
16-0579	Culex orientalis	1	Camp Humphreys	Pyeongtaek	New Jersey LT	2016-08-18	NGS	<100	<100	<100	NT	NT
16-0580	Coquillettidia ochracea	4	Camp Humphreys	Pyeongtaek	New Jersey LT	2016-08-18	NGS	<100	<100	<100	NT	NT
16-0581	Mansonia uniformis	4	Camp Humphreys	Pyeongtaek	New Jersey LT	2016-08-18	NGS	<100	<100	<100	NT	NT
16-0582	Aedes vexans nipponii	15	USAG Yongsan	Seoul	New Jersey LT	2016-08-18	PCR	NT	NT	NT	32.0902	33.6841
16-0584	Ochlerotatus koreicus	1	USAG Yongsan	Seoul	New Jersey LT	2016-08-18	NGS	<100	<100	<100	NT	NT
16-0585	Aedes vexans nipponii	10	Camp Humphreys	Pyeongtaek	New Jersey LT	2016-08-22	PCR	NT	NT	NT	37.3522	33.5136
16-0587	Coquillettidia ochracea	6	Camp Humphreys	Pyeongtaek	New Jersey LT	2016-08-22	NGS	<100	<100	<100	NT	NT
16-0588	Mansonia uniformis	8	Camp Humphreys	Pyeongtaek	New Jersey LT	2016-08-22	NGS	<100	<100	<100	NT	NT
16-0589	Aedes vexans nipponii	30	Camp Humphreys	Pyeongtaek	New Jersey LT	2016-08-23	PCR	NT	NT	NT	33.0845	33.9699
16-0590	Culex tritaeniorhynchus	6	Camp Humphreys	Pyeongtaek	New Jersey LT	2016-08-23	NGS	<100	<100	<100	NT	NT
16-0591	Coquillettidia ochracea	1	Camp Humphreys	Pyeongtaek	New Jersey LT	2016-08-23	NGS	<100	<100	<100	NT	NT
16-0592	Mansonia uniformis	2	Camp Humphreys	Pyeongtaek	New Jersey LT	2016-08-23	NGS	<100	<100	<100	NT	NT
16-0593	Aedes vexans nipponii	18	USAG Yongsan	Seoul	New Jersey LT	2016-08-22	PCR	NT	NT	NT	32.9736	36.8092
16-0595	Culex bitaeniorhynchus	2	USAG Yongsan	Seoul	New Jersey LT	2016-08-22	NGS	<100	<100	<100	NT	NT
16-0596	Culex inatomii	1	USAG Yongsan	Seoul	New Jersey LT	2016-08-22	NGS	<100	<100	<100	NT	NT
16-0597	Culex orientalis	4	USAG Yongsan	Seoul	New Jersey LT	2016-08-22	NGS	<100	<100	<100	NT	NT
16-0598	Aedes albopictus	1	USAG Yongsan	Seoul	New Jersey LT	2016-08-22	NGS	<100	<100	<100	NT	NT
16-0599	Coquillettidia ochracea	1	USAG Yongsan	Seoul	New Jersey LT	2016-08-22	NGS	<100	<100	<100	NT	NT
16-0600	Ochlerotatus koreicus	1	USAG Yongsan	Seoul	New Jersey LT	2016-08-22	NGS	<100	<100	<100	NT	NT
16-0601	Aedes vexans nipponii	2	USAG Yongsan	Seoul	New Jersey LT	2016-08-23	PCR	NT	NT	NT	32.6803	33.58
16-0603	Culex bitaeniorhynchus	1	USAG Yongsan	Seoul	New Jersey LT	2016-08-23	NGS	<100	<100	<100	NT	NT
16-0604	Aedes albopictus	1	Jinhae Naval Base	Jinhae	New Jersey LT	2016-08-10	NGS	<100	<100	<100	NT	NT
16-0605	Armigeres subalbatus	1	Jinhae Naval Base	Jinhae	New Jersey LT	2016-08-10	NGS	<100	<100	<100	NT	NT
16-0607	Aedes vexans nipponii	2	Daegu Air Base	Daegu	New Jersey LT	2016-08-17	PCR	NT	NT	NT	31.8336	32.3823
16-0608	Culex tritaeniorhynchus	2	Daegu Air Base	Daegu	New Jersey LT	2016-08-17	NGS	<100	<100	<100	NT	NT
16-0609	Coquillettidia ochracea	1	Daegu Air Base	Daegu	New Jersey LT	2016-08-17	NGS	<100	<100	<100	NT	NT
16-0610	Culex tritaeniorhynchus	5	Daegu Air Base	Daegu	New Jersey LT	2016-08-23	NGS	<100	<100	<100	NT	NT
16-0611	Aedes vexans nipponii	18	Gwangju Air Base	Gwangju	New Jersey LT	2016-06-28	PCR	NT	NT	NT	Undetermined	Undetermined
16-0613	Culex orientalis	2	Gwangju Air Base	Gwangju	New Jersey LT	2016-06-28	NGS	<100	<100	<100	NT	NT
16-0614	Mansonia uniformis	1	Gwangju Air Base	Gwangju	New Jersey LT	2016-06-28	NGS	<100	<100	<100	NT	NT
16-0615	Aedes vexans nipponii	7	Gwangju Air Base	Gwangju	New Jersey LT	2016-06-30	PCR	NT	NT	NT	34.5707	34.9282
16-0616	Culex tritaeniorhynchus	1	Gwangju Air Base	Gwangju	New Jersey LT	2016-06-30	NGS	<100	<100	<100	NT	NT
16-0618	Culex bitaeniorhynchus	2	Gwangju Air Base	Gwangju	New Jersey LT	2016-06-30	NGS	<100	<100	<100	NT	NT
16-0619	Mansonia uniformis	2	Gwangju Air Base	Gwangju	New Jersey LT	2016-06-30	NGS	<100	<100	<100	NT	NT
16-0620	Aedes vexans nipponii	1	Gwangju Air Base	Gwangju	New Jersey LT	2016-07-01	PCR	NT	NT	NT	Undetermined	Undetermined
16-0622	Culex bitaeniorhynchus	1	Gwangju Air Base	Gwangju	New Jersey LT	2016-07-01	NGS	<100	<100	<100	NT	NT
16-0623	Mansonia uniformis	1	Gwangju Air Base	Gwangju	New Jersey LT	2016-07-01	NGS	<100	<100	<100	NT	NT
16-0625	Mansonia uniformis	2	Gwangju Air Base	Gwangju	New Jersey LT	2016-07-05	NGS	<100	<100	<100	NT	NT
16-0626	Aedes vexans nipponii	2	Gwangju Air Base	Gwangju	New Jersey LT	2016-07-08	PCR	NT	NT	NT	Undetermined	Undetermined
16-0627	Culex bitaeniorhynchus	5	Gwangju Air Base	Gwangju	New Jersey LT	2016-07-08	NGS	<100	<100	<100	NT	NT
16-0629	Culex orientalis	3	Gwangju Air Base	Gwangju	New Jersey LT	2016-07-08	NGS	<100	<100	<100	NT	NT
16-0630	Coquillettidia ochracea	1	Gwangju Air Base	Gwangju	New Jersey LT	2016-07-08	NGS	<100	<100	<100	NT	NT
16-0631	Mansonia uniformis	2	Gwangju Air Base	Gwangju	New Jersey LT	2016-07-08	NGS	<100	<100	<100	NT	NT
16-0632	Aedes vexans nipponii	27	Gwangju Air Base	Gwangju	New Jersey LT	2016-07-11	PCR	NT	NT	NT	Undetermined	Undetermined
16-0634	Mansonia uniformis	3	Gwangju Air Base	Gwangju	New Jersey LT	2016-07-11	NGS	<100	<100	<100	NT	NT
16-0635	Aedes vexans nipponii	20	Gwangju Air Base	Gwangju	New Jersey LT	2016-07-15	PCR	NT	NT	NT	Undetermined	Undetermined
16-0636	Aedes vexans nipponii	15	Gwangju Air Base	Gwangju	New Jersey LT	2016-07-15	PCR	NT	NT	NT	33.9288	Undetermined
16-0637	Culex tritaeniorhynchus	2	Gwangju Air Base	Gwangju	New Jersey LT	2016-07-15	NGS	<100	<100	<100	NT	NT
16-0639	Culex bitaeniorhynchus	1	Gwangju Air Base	Gwangju	New Jersey LT	2016-07-15	NGS	<100	<100	<100	NT	NT
16-0640	Culex orientalis	2	Gwangju Air Base	Gwangju	New Jersey LT	2016-07-15	NGS	<100	<100	<100	NT	NT
16-0641	Mansonia uniformis	6	Gwangju Air Base	Gwangju	New Jersey LT	2016-07-15	NGS	<100	<100	<100	NT	NT
16-0642	Aedes vexans nipponii	12	Gwangju Air Base	Gwangju	New Jersey LT	2016-07-18	PCR	NT	NT	NT	Undetermined	Undetermined
16-0643	Culex tritaeniorhynchus	13	Gwangju Air Base	Gwangju	New Jersey LT	2016-07-18	NGS	<100	<100	<100	NT	NT
16-0644	Culex bitaeniorhynchus	2	Gwangju Air Base	Gwangju	New Jersey LT	2016-07-18	NGS	<100	<100	<100	NT	NT
16-0646	Mansonia uniformis	7	Gwangju Air Base	Gwangju	New Jersey LT	2016-07-18	NGS	<100	<100	<100	NT	NT
16-0647	Aedes vexans nipponii	11	Gwangju Air Base	Gwangju	New Jersey LT	2016-07-22	PCR	NT	NT	NT	34.1413	Undetermined
16-0648	Culex bitaeniorhynchus	2	Gwangju Air Base	Gwangju	New Jersey LT	2016-07-22	NGS	<100	<100	<100	NT	NT
16-0649	Mansonia uniformis	3	Gwangju Air Base	Gwangju	New Jersey LT	2016-07-22	NGS	<100	<100	<100	NT	NT
16-0650	Aedes vexans nipponii	3	Gwangju Air Base	Gwangju	New Jersey LT	2016-07-26	PCR	NT	NT	NT	Undetermined	Undetermined
16-0651	Culex tritaeniorhynchus	9	Gwangju Air Base	Gwangju	New Jersey LT	2016-07-26	NGS	<100	<100	<100	NT	NT
16-0652	Culex bitaeniorhynchus	2	Gwangju Air Base	Gwangju	New Jersey LT	2016-07-26	NGS	<100	<100	<100	NT	NT
16-0653	Coquillettidia ochracea	1	Gwangju Air Base	Gwangju	New Jersey LT	2016-07-26	NGS	<100	<100	<100	NT	NT
16-0654	Mansonia uniformis	6	Gwangju Air Base	Gwangju	New Jersey LT	2016-07-26	NGS	<100	<100	<100	NT	NT
16-0655	Aedes vexans nipponii	3	Gwangju Air Base	Gwangju	New Jersey LT	2016-08-01	PCR	NT	NT	NT	33.4646	Undetermined
16-0656	Culex tritaeniorhynchus	20	Gwangju Air Base	Gwangju	New Jersey LT	2016-08-01	NGS	<100	<100	<100	NT	NT
16-0657	Culex bitaeniorhynchus	1	Gwangju Air Base	Gwangju	New Jersey LT	2016-08-01	NGS	<100	<100	<100	NT	NT
16-0658	Aedes albopictus	1	Gwangju Air Base	Gwangju	New Jersey LT	2016-08-01	NGS	<100	<100	<100	NT	NT
16-0659	Coquillettidia ochracea	1	Gwangju Air Base	Gwangju	New Jersey LT	2016-08-01	NGS	<100	<100	<100	NT	NT
16-0660	Mansonia uniformis	10	Gwangju Air Base	Gwangju	New Jersey LT	2016-08-01	NGS	<100	<100	<100	NT	NT
16-0661	Aedes vexans nipponii	5	Gwangju Air Base	Gwangju	New Jersey LT	2016-08-04	PCR	NT	NT	NT	33.7908	34.5717
16-0662	Culex tritaeniorhynchus	4	Gwangju Air Base	Gwangju	New Jersey LT	2016-08-04	NGS	<100	<100	<100	NT	NT
16-0664	Mansonia uniformis	13	Gwangju Air Base	Gwangju	New Jersey LT	2016-08-04	NGS	<100	<100	<100	NT	NT
16-0665	Aedes vexans nipponii	9	Gwangju Air Base	Gwangju	New Jersey LT	2016-08-08	PCR	NT	NT	NT	Undetermined	32.9977
16-0666	Culex tritaeniorhynchus	30	Gwangju Air Base	Gwangju	New Jersey LT	2016-08-08	NGS	<100	<100	<100	NT	NT
16-0667	Culex tritaeniorhynchus	17	Gwangju Air Base	Gwangju	New Jersey LT	2016-08-08	NGS	<100	<100	<100	NT	NT
16-0669	Culex bitaeniorhynchus	3	Gwangju Air Base	Gwangju	New Jersey LT	2016-08-08	NGS	<100	<100	<100	NT	NT
16-0670	Mansonia uniformis	15	Gwangju Air Base	Gwangju	New Jersey LT	2016-08-08	NGS	<100	<100	<100	NT	NT
16-0671	Aedes vexans nipponii	20	Gwangju Air Base	Gwangju	New Jersey LT	2016-08-12	PCR	NT	NT	NT	32.4906	37.3357
16-0672	Culex tritaeniorhynchus	30	Gwangju Air Base	Gwangju	New Jersey LT	2016-08-12	NGS	<100	<100	<100	NT	NT
16-0674	Culex bitaeniorhynchus	1	Gwangju Air Base	Gwangju	New Jersey LT	2016-08-12	NGS	<100	<100	<100	NT	NT
16-0675	Ochlerotatus koreicus	2	Gwangju Air Base	Gwangju	New Jersey LT	2016-08-12	NGS	<100	<100	<100	NT	NT
16-0676	Mansonia uniformis	30	Gwangju Air Base	Gwangju	New Jersey LT	2016-08-12	NGS	<100	<100	<100	NT	NT
16-0677	Aedes vexans nipponii	9	Gwangju Air Base	Gwangju	New Jersey LT	2016-08-15	PCR	NT	NT	NT	33.8974	33.8626
16-0678	Culex tritaeniorhynchus	30	Gwangju Air Base	Gwangju	New Jersey LT	2016-08-15	NGS	<100	<100	<100	NT	NT
16-0679	Culex tritaeniorhynchus	20	Gwangju Air Base	Gwangju	New Jersey LT	2016-08-15	NGS	<100	<100	<100	NT	NT
16-0680	Culex tritaeniorhynchus	13	Gwangju Air Base	Gwangju	New Jersey LT	2016-08-15	NGS	<100	<100	<100	NT	NT
16-0682	Ochlerotatus koreicus	1	Gwangju Air Base	Gwangju	New Jersey LT	2016-08-15	NGS	<100	<100	<100	NT	NT
16-0683	Mansonia uniformis	24	Gwangju Air Base	Gwangju	New Jersey LT	2016-08-15	NGS	<100	<100	<100	NT	NT
16-0684	Aedes vexans nipponii	12	Gwangju Air Base	Gwangju	New Jersey LT	2016-08-19	PCR	NT	NT	NT	37.1162	Undetermined
16-0685	Culex tritaeniorhynchus	30	Gwangju Air Base	Gwangju	New Jersey LT	2016-08-19	NGS	<100	<100	<100	NT	NT
16-0686	Culex tritaeniorhynchus	20	Gwangju Air Base	Gwangju	New Jersey LT	2016-08-19	NGS/PCR	<100	6143	<100	35.6334	Undetermined
16-0687	Culex tritaeniorhynchus	18	Gwangju Air Base	Gwangju	New Jersey LT	2016-08-19	NGS	<100	<100	<100	NT	NT
16-0689	Mansonia uniformis	13	Gwangju Air Base	Gwangju	New Jersey LT	2016-08-19	NGS	<100	<100	<100	NT	NT
16-0690	Aedes vexans nipponii	25	Osan Air Base	Pyeongtaek	CDC LT w/dry ice	2016-08-02	PCR	NT	NT	NT	32.5696	Undetermined
16-0692	Culex orientalis	3	Osan Air Base	Pyeongtaek	CDC LT w/dry ice	2016-08-02	NGS	<100	<100	<100	NT	NT
16-0693	Armigeres subalbatus	3	Osan Air Base	Pyeongtaek	CDC LT w/dry ice	2016-08-02	NGS	<100	<100	<100	NT	NT
16-0694	Ochlerotatus koreicus	22	Osan Air Base	Pyeongtaek	CDC LT w/dry ice	2016-08-02	NGS	<100	<100	<100	NT	NT
16-0695	Aedes vexans nipponii	4	Osan Air Base	Pyeongtaek	CDC LT w/dry ice	2016-08-03	PCR	NT	NT	NT	32.6804	33.1314
16-0698	Aedes vexans nipponii	6	Osan Air Base	Pyeongtaek	CDC LT w/dry ice	2016-08-04	PCR	NT	NT	NT	34.1619	33.712
16-0700	Culex bitaeniorhynchus	1	Osan Air Base	Pyeongtaek	CDC LT w/dry ice	2016-08-04	NGS	<100	<100	<100	NT	NT
16-0701	Culex inatomii	1	Osan Air Base	Pyeongtaek	CDC LT w/dry ice	2016-08-04	NGS	<100	<100	<100	NT	NT
16-0702	Culex orientalis	1	Osan Air Base	Pyeongtaek	CDC LT w/dry ice	2016-08-04	NGS	<100	<100	<100	NT	NT
16-0703	Armigeres subalbatus	1	Osan Air Base	Pyeongtaek	CDC LT w/dry ice	2016-08-04	NGS	<100	<100	<100	NT	NT
16-0704	Culiseta nipponica	2	Osan Air Base	Pyeongtaek	CDC LT w/dry ice	2016-08-04	NGS	<100	<100	<100	NT	NT
16-0705	Coquillettidia ochracea	2	Osan Air Base	Pyeongtaek	CDC LT w/dry ice	2016-08-04	NGS	<100	<100	<100	NT	NT
16-0706	Mansonia uniformis	18	Osan Air Base	Pyeongtaek	CDC LT w/dry ice	2016-08-04	NGS	<100	<100	<100	NT	NT
16-0707	Aedes vexans nipponii	31	Osan Air Base	Pyeongtaek	CDC LT w/dry ice	2016-08-08	PCR	NT	NT	NT	32.6899	33.2396
16-0709	Culex orientalis	5	Osan Air Base	Pyeongtaek	CDC LT w/dry ice	2016-08-08	NGS	<100	<100	<100	NT	NT
16-0710	Mansonia uniformis	4	Osan Air Base	Pyeongtaek	CDC LT w/dry ice	2016-08-08	NGS	<100	<100	<100	NT	NT
16-0711	Ochlerotatus koreicus	1	Osan Air Base	Pyeongtaek	CDC LT w/dry ice	2016-08-08	NGS	<100	<100	<100	NT	NT
16-0712	Aedes vexans nipponii	30	Camp Humphreys	Pyeongtaek	New Jersey LT	2016-08-24	PCR	NT	NT	NT	35.5529	34.6953
16-0713	Aedes vexans nipponii	20	Camp Humphreys	Pyeongtaek	New Jersey LT	2016-08-24	PCR	NT	NT	NT	31.7125	31.5899
16-0714	Aedes vexans nipponii	19	Camp Humphreys	Pyeongtaek	New Jersey LT	2016-08-24	PCR	NT	NT	NT	33.0815	Undetermined
16-0715	Culex tritaeniorhynchus	29	Camp Humphreys	Pyeongtaek	New Jersey LT	2016-08-24	NGS	<100	<100	<100	NT	NT
16-0717	Culex bitaeniorhynchus	2	Camp Humphreys	Pyeongtaek	New Jersey LT	2016-08-24	NGS	<100	<100	<100	NT	NT
16-0718	Culex orientalis	2	Camp Humphreys	Pyeongtaek	New Jersey LT	2016-08-24	NGS	<100	<100	<100	NT	NT
16-0719	Coquillettidia ochracea	20	Camp Humphreys	Pyeongtaek	New Jersey LT	2016-08-24	NGS	<100	<100	<100	NT	NT
16-0720	Coquillettidia ochracea	12	Camp Humphreys	Pyeongtaek	New Jersey LT	2016-08-24	NGS	<100	<100	<100	NT	NT
16-0721	Mansonia uniformis	22	Camp Humphreys	Pyeongtaek	New Jersey LT	2016-08-24	NGS	<100	<100	<100	NT	NT
16-0722	Aedes vexans nipponii	5	USAG Yongsan	Seoul	New Jersey LT	2016-08-24	PCR	NT	NT	NT	Undetermined	Undetermined
16-0724	Culex bitaeniorhynchus	1	USAG Yongsan	Seoul	New Jersey LT	2016-08-24	NGS	<100	<100	<100	NT	NT
16-0725	Culex orientalis	2	USAG Yongsan	Seoul	New Jersey LT	2016-08-24	NGS	<100	<100	<100	NT	NT
16-0726	Aedes vexans nipponii	1	Camp Stanley	Seoul	New Jersey LT	2016-08-29	PCR	NT	NT	NT	Undetermined	Undetermined
16-0727	Aedes vexans nipponii	11	USAG Yongsan	Seoul	New Jersey LT	2016-08-29	PCR	NT	NT	NT	32.4964	31.5638
16-0729	Culex orientalis	4	USAG Yongsan	Seoul	New Jersey LT	2016-08-29	NGS	<100	<100	<100	NT	NT
16-0730	Coquillettidia ochracea	1	USAG Yongsan	Seoul	New Jersey LT	2016-08-29	NGS	<100	<100	<100	NT	NT
16-0731	Ochlerotatus koreicus	4	USAG Yongsan	Seoul	New Jersey LT	2016-08-29	NGS	<100	<100	<100	NT	NT
16-0732	Aedes vexans nipponii	9	Camp Humphreys	Pyeongtaek	New Jersey LT	2016-08-29	PCR	NT	NT	NT	33.1203	33.8282
16-0733	Culex tritaeniorhynchus	15	Camp Humphreys	Pyeongtaek	New Jersey LT	2016-08-29	NGS	<100	<100	<100	NT	NT
16-0734	Coquillettidia ochracea	9	Camp Humphreys	Pyeongtaek	New Jersey LT	2016-08-29	NGS	<100	<100	<100	NT	NT
16-0735	Mansonia uniformis	10	Camp Humphreys	Pyeongtaek	New Jersey LT	2016-08-29	NGS	<100	<100	<100	NT	NT
16-0736	Aedes vexans nipponii	30	Camp Humphreys	Pyeongtaek	New Jersey LT	2016-08-30	PCR	NT	NT	NT	Undetermined	32.7223
16-0737	Aedes vexans nipponii	18	Camp Humphreys	Pyeongtaek	New Jersey LT	2016-08-30	PCR	NT	NT	NT	32.3985	35.5482
16-0738	Culex tritaeniorhynchus	20	Camp Humphreys	Pyeongtaek	New Jersey LT	2016-08-30	NGS	<100	<100	<100	NT	NT
16-0739	Culex tritaeniorhynchus	16	Camp Humphreys	Pyeongtaek	New Jersey LT	2016-08-30	NGS	<100	<100	<100	NT	NT
16-0740	Coquillettidia ochracea	6	Camp Humphreys	Pyeongtaek	New Jersey LT	2016-08-30	NGS	<100	<100	<100	NT	NT
16-0741	Mansonia uniformis	6	Camp Humphreys	Pyeongtaek	New Jersey LT	2016-08-30	NGS	<100	<100	<100	NT	NT
16-0742	Aedes vexans nipponii	16	Camp Humphreys	Pyeongtaek	New Jersey LT	2016-08-31	PCR	NT	NT	NT	35.8971	34.3734
16-0743	Culex tritaeniorhynchus	23	Camp Humphreys	Pyeongtaek	New Jersey LT	2016-08-31	NGS	<100	<100	<100	NT	NT
16-0745	Culex bitaeniorhynchus	2	Camp Humphreys	Pyeongtaek	New Jersey LT	2016-08-31	NGS	<100	<100	<100	NT	NT
16-0746	Coquillettidia ochracea	5	Camp Humphreys	Pyeongtaek	New Jersey LT	2016-08-31	NGS	<100	<100	<100	NT	NT
16-0747	Mansonia uniformis	10	Camp Humphreys	Pyeongtaek	New Jersey LT	2016-08-31	NGS	<100	<100	<100	NT	NT
16-0748	Aedes vexans nipponii	4	USAG Yongsan	Seoul	New Jersey LT	2016-08-30	PCR	NT	NT	NT	33.2267	32.7293
16-0750	Culex orientalis	3	USAG Yongsan	Seoul	New Jersey LT	2016-08-30	NGS	<100	<100	<100	NT	NT
16-0751	Aedes albopictus	1	USAG Yongsan	Seoul	New Jersey LT	2016-08-30	NGS	<100	<100	<100	NT	NT
16-0752	Aedes vexans nipponii	2	USAG Yongsan	Seoul	New Jersey LT	2016-08-31	PCR	NT	NT	NT	32.5985	32.1954
16-0754	Culex inatomii	1	USAG Yongsan	Seoul	New Jersey LT	2016-08-31	NGS	<100	<100	<100	NT	NT
16-0755	Aedes albopictus	1	USAG Yongsan	Seoul	New Jersey LT	2016-08-31	NGS	<100	<100	<100	NT	NT
16-0756	Ochlerotatus koreicus	1	USAG Yongsan	Seoul	New Jersey LT	2016-08-31	NGS	<100	<100	<100	NT	NT
16-0758	Aedes vexans nipponii	5	USAG Yongsan	Seoul	New Jersey LT	2016-09-05	PCR	NT	NT	NT	32.8586	32.5032
16-0759	Culex tritaeniorhynchus	3	USAG Yongsan	Seoul	New Jersey LT	2016-09-05	NGS	<100	<100	<100	NT	NT
16-0760	Culex pipiens	15	USAG Yongsan	Seoul	New Jersey LT	2016-09-05	NGS	<100	<100	<100	NT	NT
16-0761	Culex inatomii	1	USAG Yongsan	Seoul	New Jersey LT	2016-09-05	NGS	<100	<100	<100	NT	NT
16-0762	Culex orientalis	1	USAG Yongsan	Seoul	New Jersey LT	2016-09-05	NGS	<100	<100	<100	NT	NT
16-0763	Ochlerotatus koreicus	1	USAG Yongsan	Seoul	New Jersey LT	2016-09-05	NGS	<100	<100	<100	NT	NT
16-0764	Aedes vexans nipponii	30	Camp Humphreys	Pyeongtaek	New Jersey LT	2016-09-05	PCR	NT	NT	NT	34.002	33.9989
16-0765	Aedes vexans nipponii	13	Camp Humphreys	Pyeongtaek	New Jersey LT	2016-09-05	PCR	NT	NT	NT	34.9907	33.5976
16-0766	Culex tritaeniorhynchus	30	Camp Humphreys	Pyeongtaek	New Jersey LT	2016-09-05	NGS	<100	<100	<100	NT	NT
16-0767	Culex tritaeniorhynchus	20	Camp Humphreys	Pyeongtaek	New Jersey LT	2016-09-05	NGS	<100	<100	<100	NT	NT
16-0768	Culex tritaeniorhynchus	19	Camp Humphreys	Pyeongtaek	New Jersey LT	2016-09-05	NGS	<100	<100	<100	NT	NT
16-0770	Culex bitaeniorhynchus	1	Camp Humphreys	Pyeongtaek	New Jersey LT	2016-09-05	NGS	<100	<100	<100	NT	NT
16-0771	Culex inatomii	4	Camp Humphreys	Pyeongtaek	New Jersey LT	2016-09-05	NGS	<100	<100	<100	NT	NT
16-0772	Culex orientalis	1	Camp Humphreys	Pyeongtaek	New Jersey LT	2016-09-05	NGS	<100	<100	<100	NT	NT
16-0773	Culex vagans	1	Camp Humphreys	Pyeongtaek	New Jersey LT	2016-09-05	NGS	<100	<100	<100	NT	NT
16-0774	Coquillettidia ochracea	1	Camp Humphreys	Pyeongtaek	New Jersey LT	2016-09-05	NGS	<100	<100	<100	NT	NT
16-0775	Mansonia uniformis	10	Camp Humphreys	Pyeongtaek	New Jersey LT	2016-09-05	NGS	<100	<100	<100	NT	NT
16-0776	Aedes vexans nipponii	20	Camp Humphreys	Pyeongtaek	New Jersey LT	2016-09-06	PCR	NT	NT	NT	Undetermined	Undetermined
16-0777	Aedes vexans nipponii	18	Camp Humphreys	Pyeongtaek	New Jersey LT	2016-09-06	PCR	NT	NT	NT	33.9947	34.3449
16-0778	Culex tritaeniorhynchus	30	Camp Humphreys	Pyeongtaek	New Jersey LT	2016-09-06	NGS	<100	<100	<100	NT	NT
16-0779	Culex tritaeniorhynchus	30	Camp Humphreys	Pyeongtaek	New Jersey LT	2016-09-06	NGS	<100	<100	<100	NT	NT
16-0780	Culex tritaeniorhynchus	11	Camp Humphreys	Pyeongtaek	New Jersey LT	2016-09-06	NGS	<100	<100	<100	NT	NT
16-0782	Culex bitaeniorhynchus	1	Camp Humphreys	Pyeongtaek	New Jersey LT	2016-09-06	NGS	<100	<100	<100	NT	NT
16-0783	Culex inatomii	1	Camp Humphreys	Pyeongtaek	New Jersey LT	2016-09-06	NGS	<100	<100	<100	NT	NT
16-0784	Coquillettidia ochracea	3	Camp Humphreys	Pyeongtaek	New Jersey LT	2016-09-06	NGS	<100	<100	<100	NT	NT
16-0785	Mansonia uniformis	12	Camp Humphreys	Pyeongtaek	New Jersey LT	2016-09-06	NGS	<100	<100	<100	NT	NT
16-0786	Aedes vexans nipponii	7	USAG Yongsan	Seoul	New Jersey LT	2016-09-06	PCR	NT	NT	NT	31.3859	32.7117
16-0787	Culex tritaeniorhynchus	2	USAG Yongsan	Seoul	New Jersey LT	2016-09-06	NGS	<100	<100	<100	NT	NT
16-0788	Culex pipiens	23	USAG Yongsan	Seoul	New Jersey LT	2016-09-06	NGS	<100	<100	<100	NT	NT
16-0789	Culex orientalis	2	USAG Yongsan	Seoul	New Jersey LT	2016-09-06	NGS	<100	<100	<100	NT	NT
16-0790	Ochlerotatus koreicus	2	USAG Yongsan	Seoul	New Jersey LT	2016-09-06	NGS	<100	<100	<100	NT	NT
16-0791	Aedes vexans nipponii	6	USAG Yongsan	Seoul	New Jersey LT	2016-09-07	PCR	NT	NT	NT	31.3677	34.6382
16-0792	Culex tritaeniorhynchus	12	USAG Yongsan	Seoul	New Jersey LT	2016-09-07	NGS	<100	<100	<100	NT	NT
16-0793	Culex pipiens	11	USAG Yongsan	Seoul	New Jersey LT	2016-09-07	NGS	<100	<100	<100	NT	NT
16-0794	Culex inatomii	1	USAG Yongsan	Seoul	New Jersey LT	2016-09-07	NGS	<100	<100	<100	NT	NT
16-0795	Ochlerotatus koreicus	1	USAG Yongsan	Seoul	New Jersey LT	2016-09-07	NGS	<100	<100	<100	NT	NT
16-0796	Mansonia uniformis	1	USAG Yongsan	Seoul	New Jersey LT	2016-09-07	NGS	<100	<100	<100	NT	NT
16-0797	Aedes vexans nipponii	21	Camp Humphreys	Pyeongtaek	New Jersey LT	2016-09-07	PCR	NT	NT	NT	35.1027	34.3423
16-0798	Culex tritaeniorhynchus	30	Camp Humphreys	Pyeongtaek	New Jersey LT	2016-09-07	NGS	<100	<100	<100	NT	NT
16-0799	Culex tritaeniorhynchus	13	Camp Humphreys	Pyeongtaek	New Jersey LT	2016-09-07	NGS	<100	<100	<100	NT	NT
16-0801	Coquillettidia ochracea	5	Camp Humphreys	Pyeongtaek	New Jersey LT	2016-09-07	NGS	<100	<100	<100	NT	NT
16-0802	Mansonia uniformis	18	Camp Humphreys	Pyeongtaek	New Jersey LT	2016-09-07	NGS	<100	<100	<100	NT	NT
16-0803	Culex tritaeniorhynchus	5	Daegu Air Base	Daegu	New Jersey LT	2016-08-31	NGS	<100	<100	<100	NT	NT
16-0804	Armigeres subalbatus	1	Jinhae Naval Base	Jinhae	New Jersey LT	2016-09-09	NGS	<100	<100	<100	NT	NT
16-0805	Aedes vexans nipponii	20	Osan Air Base	Pyeongtaek	CDC LT w/dry ice	2016-08-09	PCR	NT	NT	NT	31.7165	33.5126
16-0807	Culex orientalis	14	Osan Air Base	Pyeongtaek	CDC LT w/dry ice	2016-08-09	NGS/PCR	<100	<100	3244	Undetermined	33.5486
16-0808	Ochlerotatus koreicus	2	Osan Air Base	Pyeongtaek	CDC LT w/dry ice	2016-08-09	NGS	<100	<100	<100	NT	NT
16-0809	Aedes vexans nipponii	1	Osan Air Base	Pyeongtaek	CDC LT w/dry ice	2016-08-16	PCR	NT	NT	NT	Undetermined	Undetermined
16-0810	Culex tritaeniorhynchus	1	Osan Air Base	Pyeongtaek	CDC LT w/dry ice	2016-08-16	NGS	<100	<100	<100	NT	NT
16-0812	Culex orientalis	2	Osan Air Base	Pyeongtaek	CDC LT w/dry ice	2016-08-16	NGS	<100	<100	<100	NT	NT
16-0813	Mansonia uniformis	27	Osan Air Base	Pyeongtaek	CDC LT w/dry ice	2016-08-16	NGS	<100	<100	<100	NT	NT
16-0814	Aedes vexans nipponii	20	Camp Humphreys	Pyeongtaek	New Jersey LT	2016-09-19	PCR	NT	NT	NT	33.6125	33.7955
16-0815	Culex tritaeniorhynchus	20	Camp Humphreys	Pyeongtaek	New Jersey LT	2016-09-19	NGS	<100	<100	<100	NT	NT
16-0816	Culex tritaeniorhynchus	16	Camp Humphreys	Pyeongtaek	New Jersey LT	2016-09-19	NGS	<100	<100	<100	NT	NT
16-0817	Culex bitaeniorhynchus	2	Camp Humphreys	Pyeongtaek	New Jersey LT	2016-09-19	NGS	<100	<100	<100	NT	NT
16-0818	Mansonia uniformis	8	Camp Humphreys	Pyeongtaek	New Jersey LT	2016-09-19	NGS	<100	<100	<100	NT	NT
16-0819	Aedes vexans nipponii	15	USAG Yongsan	Seoul	New Jersey LT	2016-09-12	PCR	NT	NT	NT	30.4859	32.4743
16-0820	Culex tritaeniorhynchus	6	USAG Yongsan	Seoul	New Jersey LT	2016-09-12	NGS	<100	<100	<100	NT	NT
16-0821	Culex pipiens	25	USAG Yongsan	Seoul	New Jersey LT	2016-09-12	NGS	<100	<100	<100	NT	NT
16-0822	Culex bitaeniorhynchus	2	USAG Yongsan	Seoul	New Jersey LT	2016-09-12	NGS	<100	<100	<100	NT	NT
16-0823	Culex orientalis	4	USAG Yongsan	Seoul	New Jersey LT	2016-09-12	NGS	<100	<100	<100	NT	NT
16-0824	Aedes albopictus	3	USAG Yongsan	Seoul	New Jersey LT	2016-09-12	NGS	<100	<100	<100	NT	NT
16-0825	Ochlerotatus koreicus	1	USAG Yongsan	Seoul	New Jersey LT	2016-09-12	NGS	<100	<100	<100	NT	NT
16-0826	Aedes vexans nipponii	4	USAG Yongsan	Seoul	New Jersey LT	2016-09-13	PCR	NT	NT	NT	Undetermined	31.7456
16-0827	Culex tritaeniorhynchus	1	USAG Yongsan	Seoul	New Jersey LT	2016-09-13	NGS	<100	<100	<100	NT	NT
16-0828	Culex pipiens	9	USAG Yongsan	Seoul	New Jersey LT	2016-09-13	NGS	<100	<100	<100	NT	NT
16-0829	Culex bitaeniorhynchus	3	USAG Yongsan	Seoul	New Jersey LT	2016-09-13	NGS	<100	<100	<100	NT	NT
16-0830	Culex orientalis	2	USAG Yongsan	Seoul	New Jersey LT	2016-09-13	NGS	<100	<100	<100	NT	NT
16-0831	Aedes albopictus	1	USAG Yongsan	Seoul	New Jersey LT	2016-09-13	NGS	<100	<100	<100	NT	NT
16-0832	Mansonia uniformis	1	USAG Yongsan	Seoul	New Jersey LT	2016-09-13	NGS	<100	<100	<100	NT	NT
16-0833	Aedes vexans nipponii	12	Camp Humphreys	Pyeongtaek	New Jersey LT	2016-09-20	PCR	NT	NT	NT	32.7916	33.9536
16-0834	Culex tritaeniorhynchus	21	Camp Humphreys	Pyeongtaek	New Jersey LT	2016-09-20	NGS	<100	<100	<100	NT	NT
16-0835	Mansonia uniformis	5	Camp Humphreys	Pyeongtaek	New Jersey LT	2016-09-20	NGS	<100	<100	<100	NT	NT
16-0836	Aedes vexans nipponii	19	Camp Humphreys	Pyeongtaek	New Jersey LT	2016-09-21	PCR	NT	NT	NT	36.7187	33.3582
16-0837	Culex tritaeniorhynchus	25	Camp Humphreys	Pyeongtaek	New Jersey LT	2016-09-21	NGS	<100	<100	<100	NT	NT
16-0838	Aedes vexans nipponii	9	USAG Yongsan	Seoul	New Jersey LT	2016-09-19	PCR	NT	NT	NT	29.9728	31.6542
16-0839	Culex tritaeniorhynchus	7	USAG Yongsan	Seoul	New Jersey LT	2016-09-19	NGS	<100	<100	<100	NT	NT
16-0840	Culex pipiens	26	USAG Yongsan	Seoul	New Jersey LT	2016-09-19	NGS	<100	<100	<100	NT	NT
16-0841	Culex bitaeniorhynchus	2	USAG Yongsan	Seoul	New Jersey LT	2016-09-19	NGS	<100	<100	<100	NT	NT
16-0842	Culex orientalis	2	USAG Yongsan	Seoul	New Jersey LT	2016-09-19	NGS	<100	<100	<100	NT	NT
16-0843	Aedes albopictus	1	USAG Yongsan	Seoul	New Jersey LT	2016-09-19	NGS	<100	<100	<100	NT	NT
16-0844	Coquillettidia ochracea	2	USAG Yongsan	Seoul	New Jersey LT	2016-09-19	NGS	<100	<100	<100	NT	NT
16-0845	Ochlerotatus koreicus	4	USAG Yongsan	Seoul	New Jersey LT	2016-09-19	NGS	<100	<100	<100	NT	NT
16-0846	Aedes vexans nipponii	2	USAG Yongsan	Seoul	New Jersey LT	2016-09-20	PCR	NT	NT	NT	32.8406	Undetermined
16-0847	Culex pipiens	5	USAG Yongsan	Seoul	New Jersey LT	2016-09-20	NGS	<100	<100	<100	NT	NT
16-0848	Coquillettidia ochracea	1	USAG Yongsan	Seoul	New Jersey LT	2016-09-20	NGS	<100	<100	<100	NT	NT
16-0849	Aedes vexans nipponii	17	Camp Humphreys	Pyeongtaek	New Jersey LT	2016-09-26	PCR	NT	NT	NT	35.6414	34.504
16-0850	Culex tritaeniorhynchus	24	Camp Humphreys	Pyeongtaek	New Jersey LT	2016-09-26	NGS	<100	<100	<100	NT	NT
16-0851	Mansonia uniformis	3	Camp Humphreys	Pyeongtaek	New Jersey LT	2016-09-26	NGS	<100	<100	<100	NT	NT
16-0852	Aedes vexans nipponii	3	USAG Yongsan	Seoul	New Jersey LT	2016-09-21	PCR	NT	NT	NT	35.7244	32.3086
16-0853	Culex pipiens	9	USAG Yongsan	Seoul	New Jersey LT	2016-09-21	NGS	<100	<100	<100	NT	NT
16-0854	Ochlerotatus koreicus	1	USAG Yongsan	Seoul	New Jersey LT	2016-09-21	NGS	<100	<100	<100	NT	NT
16-0855	Culex tritaeniorhynchus	1	Camp Stanley	Seoul	New Jersey LT	2016-09-26	NGS	<100	<100	<100	NT	NT
16-0856	Aedes vexans nipponii	6	Camp Humphreys	Pyeongtaek	New Jersey LT	2016-09-27	PCR	NT	NT	NT	Undetermined	33.3031
16-0857	Culex tritaeniorhynchus	5	Camp Humphreys	Pyeongtaek	New Jersey LT	2016-09-27	NGS	<100	<100	<100	NT	NT
16-0858	Aedes vexans nipponii	7	Camp Humphreys	Pyeongtaek	New Jersey LT	2016-09-28	PCR	NT	NT	NT	33.2191	Undetermined
16-0859	Culex tritaeniorhynchus	17	Camp Humphreys	Pyeongtaek	New Jersey LT	2016-09-28	NGS	<100	<100	<100	NT	NT
16-0861	Culex bitaeniorhynchus	1	Camp Humphreys	Pyeongtaek	New Jersey LT	2016-09-28	NGS	<100	<100	<100	NT	NT
16-0862	Aedes vexans nipponii	3	USAG Yongsan	Seoul	New Jersey LT	2016-09-26	PCR	NT	NT	NT	31.9555	35.1464
16-0863	Culex tritaeniorhynchus	9	USAG Yongsan	Seoul	New Jersey LT	2016-09-26	NGS	<100	<100	<100	NT	NT
16-0864	Culex pipiens	30	USAG Yongsan	Seoul	New Jersey LT	2016-09-26	NGS	<100	<100	<100	NT	NT
16-0865	Culex pipiens	22	USAG Yongsan	Seoul	New Jersey LT	2016-09-26	NGS	<100	<100	<100	NT	NT
16-0866	Culex orientalis	1	USAG Yongsan	Seoul	New Jersey LT	2016-09-26	NGS	<100	<100	<100	NT	NT
16-0867	Coquillettidia ochracea	1	USAG Yongsan	Seoul	New Jersey LT	2016-09-26	NGS	<100	<100	<100	NT	NT
16-0868	Ochlerotatus koreicus	5	USAG Yongsan	Seoul	New Jersey LT	2016-09-26	NGS	<100	<100	<100	NT	NT
16-0869	Aedes vexans nipponii	2	USAG Yongsan	Seoul	New Jersey LT	2016-09-27	PCR	NT	NT	NT	31.3451	32.6907
16-0870	Culex tritaeniorhynchus	6	USAG Yongsan	Seoul	New Jersey LT	2016-09-27	NGS	<100	<100	<100	NT	NT
16-0871	Culex pipiens	20	USAG Yongsan	Seoul	New Jersey LT	2016-09-27	NGS	<100	<100	<100	NT	NT
16-0872	Ochlerotatus koreicus	1	USAG Yongsan	Seoul	New Jersey LT	2016-09-27	NGS	<100	<100	<100	NT	NT
16-0873	Culex pipiens	8	USAG Yongsan	Seoul	New Jersey LT	2016-09-30	NGS	<100	<100	<100	NT	NT
16-0874	Ochlerotatus koreicus	2	USAG Yongsan	Seoul	New Jersey LT	2016-09-30	NGS	<100	<100	<100	NT	NT
16-0876	Aedes vexans nipponii	2	Osan Air Base	Pyeongtaek	CDC LT w/dry ice	2016-09-12	PCR	NT	NT	NT	33.0101	35.5271
16-0877	Culex tritaeniorhynchus	1	Osan Air Base	Pyeongtaek	CDC LT w/dry ice	2016-09-12	NGS	<100	<100	<100	NT	NT
16-0879	Aedes albopictus	2	Osan Air Base	Pyeongtaek	CDC LT w/dry ice	2016-09-12	NGS	<100	<100	<100	NT	NT
16-0880	Mansonia uniformis	4	Osan Air Base	Pyeongtaek	CDC LT w/dry ice	2016-09-12	NGS	<100	<100	<100	NT	NT
16-0881	Aedes vexans nipponii	2	Osan Air Base	Pyeongtaek	CDC LT w/dry ice	2016-09-19	PCR	NT	NT	NT	Undetermined	Undetermined
16-0883	Ochlerotatus koreicus	12	Osan Air Base	Pyeongtaek	CDC LT w/dry ice	2016-09-19	NGS	<100	<100	<100	NT	NT
16-0884	Aedes vexans nipponii	1	Osan Air Base	Pyeongtaek	CDC LT w/dry ice	2016-09-20	PCR	NT	NT	NT	31.8083	Undetermined
16-0889	Culex bitaeniorhynchus	1	Osan Air Base	Pyeongtaek	CDC LT w/dry ice	2016-09-20	NGS	<100	<100	<100	NT	NT
16-0890	Ochlerotatus koreicus	1	Osan Air Base	Pyeongtaek	CDC LT w/dry ice	2016-09-20	NGS	<100	<100	<100	NT	NT
16-0891	Mansonia uniformis	1	Osan Air Base	Pyeongtaek	CDC LT w/dry ice	2016-09-20	NGS	<100	<100	<100	NT	NT
16-0892	Aedes vexans nipponii	1	USAG Yongsan	Seoul	New Jersey LT	2016-10-03	PCR	NT	NT	NT	Undetermined	Undetermined
16-0893	Culex tritaeniorhynchus	1	USAG Yongsan	Seoul	New Jersey LT	2016-10-03	NGS	<100	<100	<100	NT	NT
16-0894	Culex pipiens	30	USAG Yongsan	Seoul	New Jersey LT	2016-10-03	NGS	<100	<100	<100	NT	NT
16-0895	Culex pipiens	18	USAG Yongsan	Seoul	New Jersey LT	2016-10-03	NGS	<100	<100	<100	NT	NT
16-0896	Culex bitaeniorhynchus	1	USAG Yongsan	Seoul	New Jersey LT	2016-10-03	NGS	<100	<100	<100	NT	NT
16-0897	Ochlerotatus koreicus	4	USAG Yongsan	Seoul	New Jersey LT	2016-10-03	NGS	<100	<100	<100	NT	NT
16-0898	Aedes vexans nipponii	12	Gwangju Air Base	Gwangju	New Jersey LT	2016-08-26	PCR	NT	NT	NT	Undetermined	Undetermined
16-0899	Culex tritaeniorhynchus	30	Gwangju Air Base	Gwangju	New Jersey LT	2016-08-26	NGS	<100	<100	<100	NT	NT
16-0900	Culex tritaeniorhynchus	22	Gwangju Air Base	Gwangju	New Jersey LT	2016-08-26	NGS	<100	<100	<100	NT	NT
16-0901	Culex bitaeniorhynchus	1	Gwangju Air Base	Gwangju	New Jersey LT	2016-08-26	NGS	<100	<100	<100	NT	NT
16-0902	Mansonia uniformis	6	Gwangju Air Base	Gwangju	New Jersey LT	2016-08-26	NGS	<100	<100	<100	NT	NT
16-0903	Culex tritaeniorhynchus	30	Gwangju Air Base	Gwangju	New Jersey LT	2016-08-30	NGS	<100	<100	<100	NT	NT
16-0904	Culex tritaeniorhynchus	11	Gwangju Air Base	Gwangju	New Jersey LT	2016-08-30	NGS	<100	<100	<100	NT	NT
16-0906	Culex bitaeniorhynchus	2	Gwangju Air Base	Gwangju	New Jersey LT	2016-08-30	NGS	<100	<100	<100	NT	NT
16-0907	Mansonia uniformis	4	Gwangju Air Base	Gwangju	New Jersey LT	2016-08-30	NGS	<100	<100	<100	NT	NT
16-0908	Aedes vexans nipponii	3	Gwangju Air Base	Gwangju	New Jersey LT	2016-09-01	PCR	NT	NT	NT	Undetermined	Undetermined
16-0909	Culex tritaeniorhynchus	30	Gwangju Air Base	Gwangju	New Jersey LT	2016-09-01	NGS	<100	<100	<100	NT	NT
16-0910	Culex tritaeniorhynchus	28	Gwangju Air Base	Gwangju	New Jersey LT	2016-09-01	NGS	<100	<100	<100	NT	NT
16-0912	Culex bitaeniorhynchus	1	Gwangju Air Base	Gwangju	New Jersey LT	2016-09-01	NGS	<100	<100	<100	NT	NT
16-0913	Mansonia uniformis	12	Gwangju Air Base	Gwangju	New Jersey LT	2016-09-01	NGS	<100	<100	<100	NT	NT
16-0914	Aedes vexans nipponii	6	Gwangju Air Base	Gwangju	New Jersey LT	2016-09-06	PCR	NT	NT	NT	Undetermined	35.4282
16-0915	Culex tritaeniorhynchus	30	Gwangju Air Base	Gwangju	New Jersey LT	2016-09-06	NGS	<100	<100	<100	NT	NT
16-0916	Culex tritaeniorhynchus	30	Gwangju Air Base	Gwangju	New Jersey LT	2016-09-06	NGS	<100	<100	<100	NT	NT
16-0917	Culex tritaeniorhynchus	30	Gwangju Air Base	Gwangju	New Jersey LT	2016-09-06	NGS	<100	<100	<100	NT	NT
16-0918	Culex tritaeniorhynchus	22	Gwangju Air Base	Gwangju	New Jersey LT	2016-09-06	NGS	<100	<100	<100	NT	NT
16-0920	Culex bitaeniorhynchus	1	Gwangju Air Base	Gwangju	New Jersey LT	2016-09-06	NGS	<100	<100	<100	NT	NT
16-0921	Mansonia uniformis	14	Gwangju Air Base	Gwangju	New Jersey LT	2016-09-06	NGS	<100	<100	<100	NT	NT
16-0922	Aedes vexans nipponii	2	Gwangju Air Base	Gwangju	New Jersey LT	2016-09-09	PCR	NT	NT	NT	33.9933	33.287
16-0923	Culex tritaeniorhynchus	30	Gwangju Air Base	Gwangju	New Jersey LT	2016-09-09	NGS	<100	<100	<100	NT	NT
16-0924	Culex tritaeniorhynchus	30	Gwangju Air Base	Gwangju	New Jersey LT	2016-09-09	NGS	<100	<100	<100	NT	NT
16-0925	Culex tritaeniorhynchus	23	Gwangju Air Base	Gwangju	New Jersey LT	2016-09-09	NGS	<100	<100	<100	NT	NT
16-0927	Mansonia uniformis	10	Gwangju Air Base	Gwangju	New Jersey LT	2016-09-09	NGS	<100	<100	<100	NT	NT
16-0928	Culex tritaeniorhynchus	30	Gwangju Air Base	Gwangju	New Jersey LT	2016-09-12	NGS	<100	<100	<100	NT	NT
16-0929	Culex tritaeniorhynchus	16	Gwangju Air Base	Gwangju	New Jersey LT	2016-09-12	NGS	<100	<100	<100	NT	NT
16-0931	Culex bitaeniorhynchus	1	Gwangju Air Base	Gwangju	New Jersey LT	2016-09-12	NGS	<100	<100	<100	NT	NT
16-0932	Culex vagans	1	Gwangju Air Base	Gwangju	New Jersey LT	2016-09-12	NGS	<100	<100	<100	NT	NT
16-0933	Mansonia uniformis	3	Gwangju Air Base	Gwangju	New Jersey LT	2016-09-12	NGS	<100	<100	<100	NT	NT
16-0934	Culex tritaeniorhynchus	34	Gwangju Air Base	Gwangju	New Jersey LT	2016-09-19	NGS	<100	<100	<100	NT	NT
16-0936	Culex bitaeniorhynchus	3	Gwangju Air Base	Gwangju	New Jersey LT	2016-09-19	NGS	<100	<100	<100	NT	NT
16-0937	Mansonia uniformis	3	Gwangju Air Base	Gwangju	New Jersey LT	2016-09-19	NGS	<100	<100	<100	NT	NT
16-0938	Aedes vexans nipponii	2	Gwangju Air Base	Gwangju	New Jersey LT	2016-09-22	PCR	NT	NT	NT	32.3208	32.1216
16-0939	Culex tritaeniorhynchus	8	Gwangju Air Base	Gwangju	New Jersey LT	2016-09-22	NGS	<100	<100	<100	NT	NT
16-0941	Culex bitaeniorhynchus	3	Gwangju Air Base	Gwangju	New Jersey LT	2016-09-22	NGS	<100	<100	<100	NT	NT
16-0942	Mansonia uniformis	1	Gwangju Air Base	Gwangju	New Jersey LT	2016-09-22	NGS	<100	<100	<100	NT	NT
16-0943	Aedes vexans nipponii	5	Gwangju Air Base	Gwangju	New Jersey LT	2016-09-26	PCR	NT	NT	NT	30.8012	28.8032
16-0944	Culex tritaeniorhynchus	30	Gwangju Air Base	Gwangju	New Jersey LT	2016-09-26	NGS	<100	<100	<100	NT	NT
16-0945	Culex tritaeniorhynchus	8	Gwangju Air Base	Gwangju	New Jersey LT	2016-09-26	NGS	<100	<100	<100	NT	NT
16-0947	Culex bitaeniorhynchus	2	Gwangju Air Base	Gwangju	New Jersey LT	2016-09-26	NGS	<100	<100	<100	NT	NT
16-0948	Mansonia uniformis	1	Gwangju Air Base	Gwangju	New Jersey LT	2016-09-26	NGS	<100	<100	<100	NT	NT
16-0949	Aedes vexans nipponii	1	USAG Yongsan	Seoul	New Jersey LT	2016-10-04	PCR	NT	NT	NT	Undetermined	Undetermined
16-0950	Culex tritaeniorhynchus	3	USAG Yongsan	Seoul	New Jersey LT	2016-10-04	NGS	<100	<100	<100	NT	NT
16-0951	Culex pipiens	26	USAG Yongsan	Seoul	New Jersey LT	2016-10-04	NGS	<100	<100	<100	NT	NT
16-0952	Culex orientalis	1	USAG Yongsan	Seoul	New Jersey LT	2016-10-04	NGS	<100	<100	<100	NT	NT
16-0953	Culex bitaeniorhynchus	1	USAG Yongsan	Seoul	New Jersey LT	2016-10-04	NGS	<100	<100	<100	NT	NT
16-0954	Ochlerotatus koreicus	2	USAG Yongsan	Seoul	New Jersey LT	2016-10-04	NGS	<100	<100	<100	NT	NT
16-0955	Aedes vexans nipponii	5	Camp Humphreys	Pyeongtaek	New Jersey LT	2016-10-04	PCR	NT	NT	NT	32.3412	33.8371
16-0956	Culex tritaeniorhynchus	16	Camp Humphreys	Pyeongtaek	New Jersey LT	2016-10-04	NGS	<100	<100	<100	NT	NT
16-0958	Culex bitaeniorhynchus	1	Camp Humphreys	Pyeongtaek	New Jersey LT	2016-10-04	NGS	<100	<100	<100	NT	NT
16-0959	Aedes vexans nipponii	4	Camp Humphreys	Pyeongtaek	New Jersey LT	2016-10-05	PCR	NT	NT	NT	Undetermined	36.7044
16-0960	Culex tritaeniorhynchus	2	Camp Humphreys	Pyeongtaek	New Jersey LT	2016-10-05	NGS	<100	<100	<100	NT	NT
16-0961	Aedes vexans nipponii	1	USAG Yongsan	Seoul	New Jersey LT	2016-10-05	PCR	NT	NT	NT	Undetermined	32.8589
16-0962	Culex tritaeniorhynchus	5	USAG Yongsan	Seoul	New Jersey LT	2016-10-05	NGS	<100	<100	<100	NT	NT
16-0963	Culex pipiens	18	USAG Yongsan	Seoul	New Jersey LT	2016-10-05	NGS	<100	<100	<100	NT	NT
16-0964	Aedes vexans nipponii	2	Camp Humphreys	Pyeongtaek	New Jersey LT	2016-10-06	PCR	NT	NT	NT	32.6074	33.6553
16-0965	Culex tritaeniorhynchus	4	Camp Humphreys	Pyeongtaek	New Jersey LT	2016-10-06	NGS	<100	<100	<100	NT	NT
16-0967	Culex tritaeniorhynchus	1	Camp Humphreys	Pyeongtaek	New Jersey LT	2016-10-10	NGS	<100	<100	<100	NT	NT
16-0969	Culex tritaeniorhynchus	9	USAG Yongsan	Seoul	New Jersey LT	2016-10-10	NGS	<100	<100	<100	NT	NT
16-0970	Culex pipiens	23	USAG Yongsan	Seoul	New Jersey LT	2016-10-10	NGS	<100	<100	<100	NT	NT
16-0971	Ochlerotatus koreicus	3	USAG Yongsan	Seoul	New Jersey LT	2016-10-10	NGS	<100	<100	<100	NT	NT
16-0972	Culex tritaeniorhynchus	1	USAG Yongsan	Seoul	New Jersey LT	2016-10-11	NGS	<100	<100	<100	NT	NT
16-0973	Culex pipiens	11	USAG Yongsan	Seoul	New Jersey LT	2016-10-11	NGS	<100	<100	<100	NT	NT
16-0974	Aedes albopictus	1	USAG Yongsan	Seoul	New Jersey LT	2016-10-11	NGS	<100	<100	<100	NT	NT
16-0975	Aedes vexans nipponii	1	Camp Humphreys	Pyeongtaek	New Jersey LT	2016-10-11	PCR	NT	NT	NT	36.9818	35.9187
16-0976	Culex tritaeniorhynchus	2	Camp Humphreys	Pyeongtaek	New Jersey LT	2016-10-11	NGS	<100	<100	<100	NT	NT
16-0978	Culex bitaeniorhynchus	1	Camp Humphreys	Pyeongtaek	New Jersey LT	2016-10-11	NGS	<100	<100	<100	NT	NT
16-0979	Culex tritaeniorhynchus	5	USAG Yongsan	Seoul	New Jersey LT	2016-10-12	NGS	<100	<100	<100	NT	NT
16-0980	Culex pipiens	7	USAG Yongsan	Seoul	New Jersey LT	2016-10-12	NGS	<100	<100	<100	NT	NT
16-0981	Culex bitaeniorhynchus	1	USAG Yongsan	Seoul	New Jersey LT	2016-10-12	NGS	<100	<100	<100	NT	NT
16-0982	Ochlerotatus koreicus	1	USAG Yongsan	Seoul	New Jersey LT	2016-10-12	NGS	<100	<100	<100	NT	NT
16-0983	Aedes vexans nipponii	2	USAG Yongsan	Seoul	New Jersey LT	2016-10-17	PCR	NT	NT	NT	29.1454	31.4128
16-0984	Culex tritaeniorhynchus	6	USAG Yongsan	Seoul	New Jersey LT	2016-10-17	NGS	<100	<100	<100	NT	NT
16-0985	Culex pipiens	30	USAG Yongsan	Seoul	New Jersey LT	2016-10-17	NGS	<100	<100	<100	NT	NT
16-0986	Culex pipiens	13	USAG Yongsan	Seoul	New Jersey LT	2016-10-17	NGS	<100	<100	<100	NT	NT
16-0987	Ochlerotatus koreicus	9	USAG Yongsan	Seoul	New Jersey LT	2016-10-17	NGS	<100	<100	<100	NT	NT
16-0988	Culex tritaeniorhynchus	1	Camp Humphreys	Pyeongtaek	New Jersey LT	2016-10-17	NGS	<100	<100	<100	NT	NT
16-0990	Ochlerotatus koreicus	1	Camp Humphreys	Pyeongtaek	New Jersey LT	2016-10-17	NGS	<100	<100	<100	NT	NT
16-0991	Culex tritaeniorhynchus	2	USAG Yongsan	Seoul	New Jersey LT	2016-10-17	NGS	<100	<100	<100	NT	NT
16-0992	Culex pipiens	11	USAG Yongsan	Seoul	New Jersey LT	2016-10-17	NGS	<100	<100	<100	NT	NT
16-0993	Ochlerotatus koreicus	1	USAG Yongsan	Seoul	New Jersey LT	2016-10-17	NGS	<100	<100	<100	NT	NT
16-0994	Culex pipiens	9	USAG Yongsan	Seoul	New Jersey LT	2016-10-18	NGS	<100	<100	<100	NT	NT
16-0995	Armigeres subalbatus	1	Jinhae Naval Base	Jinhae	New Jersey LT	2016-10-04	NGS	<100	<100	<100	NT	NT
16-0996	Culex tritaeniorhynchus	1	Camp Humphreys	Pyeongtaek	New Jersey LT	2016-10-18	NGS	<100	<100	<100	NT	NT
16-0997	Aedes vexans nipponii	2	Camp Humphreys	Pyeongtaek	New Jersey LT	2016-10-19	PCR	NT	NT	NT	Undetermined	Undetermined
16-0998	Culex tritaeniorhynchus	5	Camp Humphreys	Pyeongtaek	New Jersey LT	2016-10-19	NGS	<100	<100	<100	NT	NT
16-1000	Culex bitaeniorhynchus	1	Camp Humphreys	Pyeongtaek	New Jersey LT	2016-10-19	NGS	<100	<100	<100	NT	NT
16-1001	Ochlerotatus koreicus	3	Camp Humphreys	Pyeongtaek	New Jersey LT	2016-10-19	NGS	<100	<100	<100	NT	NT
16-1002	Aedes vexans nipponii	1	Camp Humphreys	Pyeongtaek	New Jersey LT	2016-10-15	PCR	NT	NT	NT	31.1755	Undetermined
16-1003	Culex tritaeniorhynchus	1	Camp Humphreys	Pyeongtaek	New Jersey LT	2016-10-15	NGS	<100	<100	<100	NT	NT
16-1005	Culex tritaeniorhynchus	6	USAG Yongsan	Seoul	New Jersey LT	2016-10-24	NGS	<100	<100	<100	NT	NT
16-1006	Culex pipiens	30	USAG Yongsan	Seoul	New Jersey LT	2016-10-24	NGS	<100	<100	<100	NT	NT
16-1007	Culex pipiens	20	USAG Yongsan	Seoul	New Jersey LT	2016-10-24	NGS	<100	<100	<100	NT	NT
16-1008	Culex pipiens	16	USAG Yongsan	Seoul	New Jersey LT	2016-10-24	NGS	<100	<100	<100	NT	NT
16-1009	Culex sasai	1	USAG Yongsan	Seoul	New Jersey LT	2016-10-24	NGS	<100	<100	<100	NT	NT
16-1010	Aedes albopictus	1	USAG Yongsan	Seoul	New Jersey LT	2016-10-24	NGS	<100	<100	<100	NT	NT
16-1011	Ochlerotatus koreicus	3	USAG Yongsan	Seoul	New Jersey LT	2016-10-24	NGS	<100	<100	<100	NT	NT
16-1012	Culex tritaeniorhynchus	3	USAG Yongsan	Seoul	New Jersey LT	2016-10-25	NGS	<100	<100	<100	NT	NT
16-1013	Culex pipiens	12	USAG Yongsan	Seoul	New Jersey LT	2016-10-25	NGS	<100	<100	<100	NT	NT
16-1014	Culex pipiens	3	USAG Yongsan	Seoul	New Jersey LT	2016-10-26	NGS	<100	<100	<100	NT	NT
16-1015	Aedes vexans nipponii	4	Daegu Air Base	Daegu	New Jersey LT	2016-08-03	PCR	NT	NT	NT	Undetermined	Undetermined
16-1016	Aedes vexans nipponii	30	Gwangju Air Base	Gwangju	New Jersey LT	2016-09-30	PCR	NT	NT	NT	36.7393	35.1806
16-1017	Aedes vexans nipponii	19	Gwangju Air Base	Gwangju	New Jersey LT	2016-09-30	PCR	NT	NT	NT	32.549	Undetermined
16-1018	Culex tritaeniorhynchus	13	Gwangju Air Base	Gwangju	New Jersey LT	2016-09-30	NGS	<100	<100	<100	NT	NT
16-1020	Culex bitaeniorhynchus	2	Gwangju Air Base	Gwangju	New Jersey LT	2016-09-30	NGS	<100	<100	<100	NT	NT
16-1021	Aedes vexans nipponii	8	Gwangju Air Base	Gwangju	New Jersey LT	2016-10-03	PCR	NT	NT	NT	33.8515	32.9263
16-1022	Culex tritaeniorhynchus	13	Gwangju Air Base	Gwangju	New Jersey LT	2016-10-03	NGS	<100	<100	<100	NT	NT
16-1024	Aedes vexans nipponii	2	Gwangju Air Base	Gwangju	New Jersey LT	2016-10-07	PCR	NT	NT	NT	32.8439	33.5181
16-1025	Culex tritaeniorhynchus	6	Gwangju Air Base	Gwangju	New Jersey LT	2016-10-07	NGS	<100	<100	<100	NT	NT
16-1027	Culex bitaeniorhynchus	2	Gwangju Air Base	Gwangju	New Jersey LT	2016-10-07	NGS	<100	<100	<100	NT	NT
16-1028	Aedes vexans nipponii	1	Gwangju Air Base	Gwangju	New Jersey LT	2016-10-11	PCR	NT	NT	NT	33.2541	Undetermined
16-1029	Culex tritaeniorhynchus	8	Gwangju Air Base	Gwangju	New Jersey LT	2016-10-11	NGS	<100	<100	<100	NT	NT
16-1031	Culex bitaeniorhynchus	1	Gwangju Air Base	Gwangju	New Jersey LT	2016-10-11	NGS	<100	<100	<100	NT	NT
16-1032	Aedes vexans nipponii	1	Gwangju Air Base	Gwangju	New Jersey LT	2016-10-14	PCR	NT	NT	NT	31.786	32.2631
16-1033	Culex tritaeniorhynchus	2	Gwangju Air Base	Gwangju	New Jersey LT	2016-10-14	NGS	<100	<100	<100	NT	NT
16-1035	Culex bitaeniorhynchus	1	Gwangju Air Base	Gwangju	New Jersey LT	2016-10-14	NGS	<100	<100	<100	NT	NT
16-1036	Culex tritaeniorhynchus	6	Gwangju Air Base	Gwangju	New Jersey LT	2016-10-17	NGS	<100	<100	<100	NT	NT
16-1039	Culex inatomii	1	Osan Air Base	Pyeongtaek	CDC LT w/dry ice	2016-09-28	NGS	<100	<100	<100	NT	NT
16-1041	Armigeres subalbatus	1	Osan Air Base	Pyeongtaek	CDC LT w/dry ice	2016-09-29	NGS	<100	<100	<100	NT	NT
16-1042	Aedes vexans nipponii	1	Osan Air Base	Pyeongtaek	CDC LT w/dry ice	2016-10-03	PCR	NT	NT	NT	33.4565	Undetermined
16-1044	Ochlerotatus koreicus	5	Osan Air Base	Pyeongtaek	CDC LT w/dry ice	2016-10-03	NGS	<100	<100	<100	NT	NT
16-1045	Armigeres subalbatus	1	Osan Air Base	Pyeongtaek	CDC LT w/dry ice	2016-10-03	NGS	<100	<100	<100	NT	NT
16-1046	Culex pipiens	24	Osan Air Base	Pyeongtaek	CDC LT w/dry ice	2016-10-04	NGS	<100	<100	<100	NT	NT
A16.1264	Aedes albopictus	23	USAG Yongsan	Seoul	Mosquito Magnet	2016-07-15	NGS	<100	<100	<100	NT	NT
A16.1305	Aedes albopictus	3	Daeseongdong Village	DMZ	Mosquito Magnet	2016-07-15	NGS	<100	<100	<100	NT	NT
A16.1318	Aedes albopictus	2	USAG Yongsan	Seoul	Mosquito Magnet	2016-07-19	NGS	<100	<100	<100	NT	NT
A16.1368	Aedes albopictus	20	USAG Yongsan	Seoul	Mosquito Magnet	2016-07-22	NGS	<100	<100	<100	NT	NT
A16.1369	Aedes albopictus	13	USAG Yongsan	Seoul	Mosquito Magnet	2016-07-22	NGS	<100	<100	<100	NT	NT
A16.1430	Aedes albopictus	28	USAG Yongsan	Seoul	Mosquito Magnet	2016-07-26	NGS	<100	<100	<100	NT	NT
A16.1472	Aedes albopictus	1	Daeseongdong Village	DMZ	Mosquito Magnet	2016-07-26	NGS	<100	<100	<100	NT	NT
A16.1479	Aedes albopictus	1	Camp Humphreys	Pyeongtaek	Mosquito Magnet	2016-07-26	NGS	<100	<100	<100	NT	NT
A16.1487	Aedes albopictus	1	Camp Bonifas	DMZ	Mosquito Magnet	2016-07-26	NGS	<100	<100	<100	NT	NT
A16.1508	Aedes albopictus	11	South Gate DMZ	DMZ	Mosquito Magnet	2016-07-26	NGS	<100	<100	<100	NT	NT
A16.1526	Aedes albopictus	5	South Gate DMZ	DMZ	Mosquito Magnet	2016-07-29	NGS	<100	<100	<100	NT	NT
A16.1534	Aedes albopictus	27	USAG Yongsan	Seoul	Mosquito Magnet	2016-07-29	NGS	<100	<100	<100	NT	NT
A16.1585	Aedes albopictus	6	Camp Humphreys	Pyeongtaek	Mosquito Magnet	2016-08-02	NGS	<100	<100	<100	NT	NT
A16.1593	Aedes albopictus	31	USAG Yongsan	Seoul	Mosquito Magnet	2016-08-02	NGS	<100	<100	<100	NT	NT
A16.1599	Aedes albopictus	30	Camp Red Cloud	Seoul	Mosquito Magnet	2016-08-02	NGS	<100	<100	<100	NT	NT
A16.1600	Aedes albopictus	30	Camp Red Cloud	Seoul	Mosquito Magnet	2016-08-02	NGS	<100	<100	<100	NT	NT
A16.1601	Aedes albopictus	22	Camp Red Cloud	Seoul	Mosquito Magnet	2016-08-02	NGS	<100	<100	<100	NT	NT
A16.1636	Aedes albopictus	10	South Gate DMZ	DMZ	Mosquito Magnet	2016-08-02	NGS	<100	<100	<100	NT	NT
A16.1668	Aedes albopictus	1	Daeseongdong Village	DMZ	Mosquito Magnet	2016-08-02	NGS	<100	<100	<100	NT	NT
A16.1676	Aedes albopictus	1	Camp Bonifas	DMZ	Mosquito Magnet	2016-08-05	NGS	<100	<100	<100	NT	NT
A16.1680	Aedes albopictus	6	South Gate DMZ	DMZ	Mosquito Magnet	2016-08-05	NGS	<100	<100	<100	NT	NT
A16.1684	Aedes albopictus	8	USAG Yongsan	Seoul	Mosquito Magnet	2016-08-05	NGS	<100	<100	<100	NT	NT
A16.1709	Aedes albopictus	1	Daeseongdong Village	DMZ	Mosquito Magnet	2016-08-05	NGS	<100	<100	<100	NT	NT
A16.1717	Aedes albopictus	7	Camp Humphreys	Pyeongtaek	Mosquito Magnet	2016-08-09	NGS	<100	<100	<100	NT	NT
A16.1732	Aedes albopictus	2	South Gate DMZ	DMZ	Mosquito Magnet	2016-08-12	NGS	<100	<100	<100	NT	NT
A16.1739	Aedes albopictus	30	USAG Yongsan	Seoul	Mosquito Magnet	2016-08-12	NGS	<100	<100	<100	NT	NT
A16.1747	Aedes albopictus	20	Camp Stanley	Seoul	BG-Sentinel	2016-08-17	NGS	<100	<100	<100	NT	NT
A16.1783	Aedes albopictus	7	Daeseongdong Village	DMZ	Mosquito Magnet	2016-08-12	NGS	<100	<100	<100	NT	NT
A16.1788	Aedes albopictus	1	Camp Bonifas	DMZ	Mosquito Magnet	2016-08-16	NGS	<100	<100	<100	NT	NT
A16.1801	Aedes albopictus	3	South Gate DMZ	DMZ	Mosquito Magnet	2016-08-16	NGS	<100	<100	<100	NT	NT
A16.1805	Aedes albopictus	18	USAG Yongsan	Seoul	Mosquito Magnet	2016-08-16	NGS	<100	<100	<100	NT	NT
A16.1816	Aedes albopictus	4	Camp Humphreys	Pyeongtaek	Mosquito Magnet	2016-08-16	NGS	<100	<100	<100	NT	NT
A16.1855	Aedes albopictus	1	Daeseongdong Village	DMZ	Mosquito Magnet	2016-08-16	NGS	<100	<100	<100	NT	NT
A16.1863	Aedes albopictus	1	South Gate DMZ	DMZ	Mosquito Magnet	2016-08-19	NGS	<100	<100	<100	NT	NT
A16.1868	Aedes albopictus	3	Camp Bonifas	DMZ	Mosquito Magnet	2016-08-19	NGS	<100	<100	<100	NT	NT
A16.1870	Aedes albopictus	2	USAG Yongsan	Seoul	Mosquito Magnet	2016-08-19	NGS	<100	<100	<100	NT	NT
A16.1900	Aedes albopictus	4	USAG Yongsan	Seoul	Mosquito Magnet	2016-08-23	NGS	<100	<100	<100	NT	NT
A16.1913	Aedes albopictus	1	Camp Bonifas	DMZ	Mosquito Magnet	2016-08-23	NGS	<100	<100	<100	NT	NT
A16.1922	Aedes albopictus	1	South Gate DMZ	DMZ	Mosquito Magnet	2016-08-23	NGS	<100	<100	<100	NT	NT
A16.1968	Aedes albopictus	3	Camp Red Cloud	Seoul	Mosquito Magnet	2016-08-24	NGS	<100	<100	<100	NT	NT
A16.1970	Aedes albopictus	13	Camp Stanley	Seoul	BG-Sentinel	2016-08-24	NGS	<100	<100	<100	NT	NT
A16.2003	Aedes albopictus	1	Daeseongdong Village	DMZ	Mosquito Magnet	2016-08-26	NGS	<100	<100	<100	NT	NT
A16.2018	Aedes albopictus	5	Camp Red Cloud	Seoul	BG-Sentinel-1	2016-08-30	NGS	<100	<100	<100	NT	NT
A16.2020	Aedes albopictus	5	Camp Stanley	Seoul	BG-Sentinel	2016-08-30	NGS	<100	<100	<100	NT	NT
A16.2023	Aedes albopictus	5	Camp Casey	DMZ	BG-Sentinel-1	2016-08-30	NGS	<100	<100	<100	NT	NT
A16.2024	Aedes albopictus	1	Camp Hovey	DMZ	BG-Sentinel-1	2016-08-30	NGS	<100	<100	<100	NT	NT
A16.2032	Aedes albopictus	1	Camp Humphreys	Pyeongtaek	Mosquito Magnet	2016-08-30	NGS	<100	<100	<100	NT	NT
A16.2039	Aedes albopictus	15	USAG Yongsan	Seoul	Mosquito Magnet	2016-08-30	NGS	<100	<100	<100	NT	NT
A16.2043	Aedes albopictus	4	Warrior Base TA	DMZ	Mosquito Magnet	2016-09-02	NGS	<100	<100	<100	NT	NT
A16.2046	Culex tritaeniorhynchus	1	USAG Yongsan	Seoul	Mosquito Magnet	2016-09-02	NGS	<100	<100	<100	NT	NT
A16.2047	Culex pipiens	13	USAG Yongsan	Seoul	Mosquito Magnet	2016-09-02	NGS	<100	<100	<100	NT	NT
A16.2048	Aedes albopictus	14	USAG Yongsan	Seoul	Mosquito Magnet	2016-09-02	NGS	<100	<100	<100	NT	NT
A16.2058	Aedes albopictus	2	Camp Bonifas	DMZ	Mosquito Magnet	2016-09-02	NGS	<100	<100	<100	NT	NT
A16.2077	Aedes albopictus	5	Daeseongdong Village	DMZ	Mosquito Magnet	2016-09-02	NGS	<100	<100	<100	NT	NT
A16.2100	Aedes albopictus	1	Neutral Nations Sup Comm Cp	DMZ	Mosquito Magnet	2016-09-02	NGS	<100	<100	<100	NT	NT
A16.2118	Aedes albopictus	14	South Gate DMZ	DMZ	Mosquito Magnet	2016-09-02	NGS	<100	<100	<100	NT	NT
A16.2126	Aedes albopictus	5	Camp Red Cloud	Seoul	BG-Sentinel-1	2016-09-07	NGS	<100	<100	<100	NT	NT
A16.2130	Aedes albopictus	3	Camp Stanley	Seoul	BG-Sentinel	2016-09-07	NGS	<100	<100	<100	NT	NT
A16.2134	Aedes albopictus	2	Camp Casey	DMZ	BG-Sentinel-1	2016-09-06	NGS	<100	<100	<100	NT	NT
A16.2139	Aedes albopictus	2	Camp Hovey	DMZ	BG-Sentinel-1	2016-09-06	NGS	<100	<100	<100	NT	NT
A16.2144	Aedes albopictus	19	Camp Humphreys	Pyeongtaek	BG-Sentinel	2016-09-06	NGS	<100	<100	<100	NT	NT
A16.2153	Aedes albopictus	1	Warrior Base TA	DMZ	Mosquito Magnet	2016-09-09	NGS	<100	<100	<100	NT	NT
A16.2155	Culex tritaeniorhynchus	1	USAG Yongsan	Seoul	Mosquito Magnet	2016-09-09	NGS	<100	<100	<100	NT	NT
A16.2156	Culex pipiens	30	USAG Yongsan	Seoul	Mosquito Magnet	2016-09-09	NGS	<100	<100	<100	NT	NT
A16.2157	Culex pipiens	28	USAG Yongsan	Seoul	Mosquito Magnet	2016-09-09	NGS	<100	<100	<100	NT	NT
A16.2158	Aedes albopictus	19	USAG Yongsan	Seoul	Mosquito Magnet	2016-09-09	NGS	<100	<100	<100	NT	NT
A16.2358	Culex pipiens	30	USAG Yongsan	Seoul	Mosquito Magnet	2016-09-16	NGS	<100	<100	<100	NT	NT
A16.2359	Culex pipiens	27	USAG Yongsan	Seoul	Mosquito Magnet	2016-09-16	NGS	<100	<100	<100	NT	NT
A16.2461	Culex pipiens	20	USAG Yongsan	Seoul	Mosquito Magnet	2016-09-20	NGS	<100	<100	<100	NT	NT
A16.2462	Culex pipiens	13	USAG Yongsan	Seoul	Mosquito Magnet	2016-09-20	NGS	<100	<100	<100	NT	NT
A16.2511	Culex pipiens	30	USAG Yongsan	Seoul	Mosquito Magnet	2016-09-23	NGS	<100	<100	<100	NT	NT
A16.2512	Culex pipiens	11	USAG Yongsan	Seoul	Mosquito Magnet	2016-09-23	NGS	<100	<100	<100	NT	NT
A16.2543	Culex pipiens	30	USAG Yongsan	Seoul	Mosquito Magnet	2016-09-27	NGS	<100	<100	<100	NT	NT
A16.2544	Culex pipiens	30	USAG Yongsan	Seoul	Mosquito Magnet	2016-09-27	NGS	<100	<100	<100	NT	NT
A16.2545	Culex pipiens	13	USAG Yongsan	Seoul	Mosquito Magnet	2016-09-27	NGS	<100	<100	<100	NT	NT
A16.2615	Culex pipiens	5	USAG Yongsan	Seoul	Mosquito Magnet	2016-10-04	NGS	<100	<100	<100	NT	NT
A16.2647	Culex pipiens	26	USAG Yongsan	Seoul	Mosquito Magnet	2016-10-07	NGS	<100	<100	<100	NT	NT
A16.2650	Culex pipiens	9	USAG Yongsan	Seoul	Mosquito Magnet	2016-10-09	NGS	<100	<100	<100	NT	NT
A16.2686	Culex pipiens	8	USAG Yongsan	Seoul	Mosquito Magnet	2016-10-11	NGS	<100	<100	<100	NT	NT
A16.2707	Culex pipiens	15	USAG Yongsan	Seoul	Mosquito Magnet	2016-10-14	NGS	<100	<100	<100	NT	NT
A16.2740	Culex pipiens	30	USAG Yongsan	Seoul	Mosquito Magnet	2016-10-18	NGS	<100	<100	<100	NT	NT
A16.2741	Culex pipiens	26	USAG Yongsan	Seoul	Mosquito Magnet	2016-10-18	NGS	<100	<100	<100	NT	NT
A16.2773	Culex pipiens	20	USAG Yongsan	Seoul	Mosquito Magnet	2016-10-21	NGS	<100	<100	<100	NT	NT
A16.2774	Culex pipiens	13	USAG Yongsan	Seoul	Mosquito Magnet	2016-10-21	NGS	<100	<100	<100	NT	NT
A16.2831	Culex pipiens	31	USAG Yongsan	Seoul	Mosquito Magnet	2016-10-25	NGS	<100	<100	<100	NT	NT
A16.2860	Culex pipiens	29	USAG Yongsan	Seoul	Mosquito Magnet	2016-10-28	NGS	<100	<100	<100	NT	NT
A16.2875	Culex pipiens	4	USAG Yongsan	Seoul	Mosquito Magnet	2016-11-01	NGS	<100	<100	<100	NT	NT
A16.2885	Culex pipiens	7	USAG Yongsan	Seoul	Mosquito Magnet	2016-11-04	NGS	<100	<100	<100	NT	NT
NT = not tested
